# Supplementary material for: Determinants of agricultural employment during the COVID-19 pandemic: A spatial analysis of Brazilian municipalities
Source: PLoS One. 2025 Jan 9;20(1):e0316489. doi: 10.1371/journal.pone.0316489 (PMC11717285; doi:10.1371/journal.pone.0316489)
Supplement: S1 Dataset — The variables are coded according to Table 1 of the manuscript. In addition to the variables used in the models, the panel data contains additional information representing the ID of each municipality (id), the municipality code (codmun), the name of the municipality (municipality), the state abbreviation (state_abr), and the year of observation (year). (XLSX) [file pone.0316489.s002.xlsx]

## Sheet: Sheet1
id	codmun	code_muni	municipality	state_abr	year	y	x1	x2	x3	x4	x5	x6	x7	x8	x9
1	110001	1100015	Alta Floresta D'Oeste	RO	2018	14.6453	170227	534347	1882.3	9511.84	0	0	0	0	3.28
2	110002	1100023	Ariquemes	RO	2018	7.04542	728742	1.76595e+06	1731.83	9530.97	0	0	0	0	23.98
3	110003	1100031	Cabixi	RO	2018	66.6667	115935	271523	1639.6	9523.83	0	0	0	0	4.14
4	110004	1100049	Cacoal	RO	2018	2.72033	267502	675024	1706.33	9525.68	0	0	0	0	22.36
5	110005	1100056	Cerejeiras	RO	2018	19.5021	206129	404356	1772.12	9515.33	0	0	0	0	5.91
6	110006	1100064	Colorado do Oeste	RO	2018	14.1539	113196	271618	1534.81	9526.79	0	0	0	0	11.18
7	110007	1100072	Corumbiara	RO	2018	83.9175	557584	1.10141e+06	1742.57	9539.98	0	0	0	0	2.47
8	110008	1100080	Costa Marques	RO	2018	30.4348	49545	138945	2257.2	9489.61	0	0	0	0	3.58
9	110009	1100098	Espigão D'Oeste	RO	2018	10.4252	238758	649864	1826.78	9512.22	0	0	0	0	7.09
10	110010	1100106	Guajará-Mirim	RO	2018	1.93548	19017	80415.5	2123.6	9532.83	0	0	0	1	1.84
11	110011	1100114	Jaru	RO	2018	5.8629	260166	531964	1500.76	9530.61	0	0	0	0	17.64
12	110012	1100122	Ji-Paraná	RO	2018	2.82312	426869	1.06349e+06	1686.15	9521.68	0	0	0	1	18.55
13	110013	1100130	Machadinho D'Oeste	RO	2018	10.4188	127435	271191	1532.59	9536.94	0	0	0	0	4.59
14	110014	1100148	Nova Brasilândia D'Oeste	RO	2018	7.01403	41193	85800.5	1641.56	9528.61	0	0	0	0	12.01
15	110015	1100155	Ouro Preto do Oeste	RO	2018	6.39078	137681	364068	1541.79	9518.55	0	0	0	0	18.45
16	110018	1100189	Pimenta Bueno	RO	2018	8.05157	426958	904051	1762.45	9537.05	0	0	0	0	5.84
17	110020	1100205	Porto Velho	RO	2018	1.91586	816514	1.86386e+06	1884.16	9506.27	0	0	0	0	15.24
18	110025	1100254	Presidente Médici	RO	2018	6.80437	62351	242079	1976.46	9502.92	0	0	0	0	11.04
19	110026	1100262	Rio Crespo	RO	2018	80.6228	308791	483697	1815.45	0.95	0	0	0	0	2.17
20	110028	1100288	Rolim de Moura	RO	2018	4.90488	256586	498063	1455.6	9492.92	0	0	0	0	37.52
21	110029	1100296	Santa Luzia D'Oeste	RO	2018	43.1111	123393	359834	1748.84	9539.99	0	0	0	0	5.66
22	110030	1100304	Vilhena	RO	2018	9.8219	1239501	2.17038e+06	2007.28	9525.03	0	0	0	0	8.33
23	110032	1100320	São Miguel do Guaporé	RO	2018	10.5341	90689	326126	1545.23	9531.99	0	0	0	0	3.07
24	110033	1100338	Nova Mamoré	RO	2018	12.0907	63553	141663	1854.04	9496.61	0	0	0	0	2.95
25	110034	1100346	Alvorada D'Oeste	RO	2018	19.2053	64927	163051	1640.55	9458.51	0	0	0	0	4.86
26	110037	1100379	Alto Alegre dos Parecis	RO	2018	24.3781	65997	192879	1891.85	9539.99	0	0	0	0	3.34
27	110040	1100403	Alto Paraíso	RO	2018	21.1594	93583	195702	1613.42	9539.96	0	0	0	0	7.92
28	110045	1100452	Buritis	RO	2018	4.87085	82961	231459	1764.32	9505.52	0	0	0	0	11.92
29	110050	1100502	Novo Horizonte do Oeste	RO	2018	7.89474	15224	75226.5	1511.72	9527.43	0	0	0	0	10.38
30	110060	1100601	Cacaulândia	RO	2018	75.8621	63535	134478	1518.15	9539.99	0	0	0	0	3.16
31	110070	1100700	Campo Novo de Rondônia	RO	2018	47.8947	125594	205226	1666	9516.42	0	0	0	0	4.07
32	110080	1100809	Candeias do Jamari	RO	2018	26.0292	258433	463854	1967.19	9481.34	0	0	0	0	3.8
33	110090	1100908	Castanheiras	RO	2018	84.3137	56926	182149	1767.61	9539.96	0	0	0	0	3.49
34	110092	1100924	Chupinguaia	RO	2018	41.5428	802139	1.72259e+06	2442.07	9533.51	0	0	0	0	2.12
35	110094	1100940	Cujubim	RO	2018	18.1474	114101	253892	1722.22	9539.96	0	0	0	0	6.27
36	110100	1101005	Governador Jorge Teixeira	RO	2018	19.3548	28329	68061	1773.6	9539.99	0	0	0	0	1.6
37	110110	1101104	Itapuã do Oeste	RO	2018	13.4276	46847	164496	1762.99	9539.98	0	0	0	0	2.52
38	110120	1101203	Ministro Andreazza	RO	2018	12.5	23468	38486.3	1604.25	9540	0	0	0	0	12.23
39	110130	1101302	Mirante da Serra	RO	2018	5.19802	20086	54702.7	1752.46	9490.93	0	0	0	0	9.3
40	110140	1101401	Monte Negro	RO	2018	17.3913	77245	217840	1712.15	9531.45	0	0	0	0	8.13
41	110143	1101435	Nova União	RO	2018	7.54717	4854	25767	1613.76	9539.92	0	0	0	0	8.73
42	110145	1101450	Parecis	RO	2018	62.9213	165.6	468186	1688.29	9539.99	0	0	0	0	2.33
43	110146	1101468	Pimenteiras do Oeste	RO	2018	80.7692	270021	573629	2271.64	9539.96	0	0	0	0	0.36
44	110147	1101476	Primavera de Rondônia	RO	2018	65.3061	40794	115632	1834.31	9540	0	0	0	0	4.85
45	110148	1101484	São Felipe D'Oeste	RO	2018	33.3333	45827	158868	1529.92	9526.95	0	0	0	0	9.75
46	110149	1101492	São Francisco do Guaporé	RO	2018	20.9932	118851	346414	1626.64	9530.44	0	0	0	0	1.81
47	110150	1101500	Seringueiras	RO	2018	9.30233	36473	155476	1541.82	9534.78	0	0	0	0	3.14
48	110155	1101559	Teixeirópolis	RO	2018	5.81395	6058	31511.7	1964.16	0.95	0	0	0	0	9.53
49	110160	1101609	Theobroma	RO	2018	52.4475	100.5	353819	1678.2	954	0	0	0	0	4.78
50	110170	1101708	Urupá	RO	2018	3.81944	11882	48711.2	1821.79	9534.17	0	0	0	0	14.02
51	110175	1101757	Vale do Anari	RO	2018	16.4474	29567	73919.9	2040.85	9539.9	0	0	0	0	3.52
52	110180	1101807	Vale do Paraíso	RO	2018	20	17.68	66434.7	1797.99	9539.97	0	0	0	0	7.25
53	120001	1200013	Acrelândia	AC	2018	27.5	65212	126013	2531.85	9536.46	0	0	0	0	8.31
54	120005	1200054	Assis Brasil	AC	2018	10.8108	3816	3402.26	3628.95	9538.55	0	0	0	0	1.47
55	120010	1200104	Brasiléia	AC	2018	4.35572	27627	96072.4	2317.75	9473.03	0	0	0	0	6.6
56	120013	1200138	Bujari	AC	2018	53.8095	123.4	446504	2429.82	9491.3	0	0	0	0	3.33
57	120017	1200179	Capixaba	AC	2018	55.3192	30009	141295	2340.22	9529.83	0	0	0	0	6.73
58	120020	1200203	Cruzeiro do Sul	AC	2018	1.76783	30.38	153125	3672.92	9458.93	0	0	0	0	9.99
59	120025	1200252	Epitaciolândia	AC	2018	0.64935	1908	18264.6	2427.74	9484.32	0	0	0	0	10.95
60	120030	1200302	Feijó	AC	2018	6.41026	9.54	41213.7	3703.09	9455.27	0	0	0	0	1.24
61	120032	1200328	Jordão	AC	2018	0	0	0	4379.48	9538.5	0	0	0	0	1.52
62	120033	1200336	Mâncio Lima	AC	2018	23.2143	13278	19443.8	3910.23	9523.94	0	0	0	0	3.42
63	120034	1200344	Manoel Urbano	AC	2018	54.4342	321736	339907	3909.38	9416.51	0	0	0	0	0.88
64	120035	1200351	Marechal Thaumaturgo	AC	2018	0	0	1908	3584.13	953.99	0	0	0	0	2.25
65	120038	1200385	Plácido de Castro	AC	2018	26	56947	182070	2170.13	9518.98	0	0	0	0	10.07
66	120039	1200393	Porto Walter	AC	2018	0	0	0	3573.92	0.95	0	0	0	0	1.82
67	120040	1200401	Rio Branco	AC	2018	4.13899	810557	2.89234e+06	2580.56	9449.63	0	0	0	1	45.41
68	120042	1200427	Rodrigues Alves	AC	2018	0	0	3864.73	3310.92	9539.97	0	0	0	0	6.01
69	120043	1200435	Santa Rosa do Purus	AC	2018	0	0	0	4518.85	0.95	0	0	0	0	1.04
70	120045	1200450	Senador Guiomard	AC	2018	50.4566	247878	543686	3043.26	0.95	0	0	0	0	9.82
71	120050	1200500	Sena Madureira	AC	2018	37.1773	236076	369582	3208.84	9490.75	0	0	0	0	1.9
72	120060	1200609	Tarauacá	AC	2018	9.12162	25258	151843	4021.59	9464.56	0	0	0	1	2.08
73	120070	1200708	Xapuri	AC	2018	32.5658	109288	265621	2303.38	9429.47	0	0	0	0	3.56
74	120080	1200807	Porto Acre	AC	2018	67.7632	114916	343714	2563.34	9461.94	0	0	0	0	6.98
75	130002	1300029	Alvarães	AM	2018	0	0	0	3693.04	9539.99	0	0	0	0	2.68
76	130006	1300060	Amaturá	AM	2018	0	0	0	2687.34	9540	0	0	0	0	2.38
77	130008	1300086	Anamã	AM	2018	0	0	0	3567.64	9442.08	0	0	0	0	5.42
78	130010	1300102	Anori	AM	2018	0	0	0	2769.72	9538.94	0	0	0	0	3.4
79	130014	1300144	Apuí	AM	2018	1.92308	3809	18694.7	2199.66	9539.97	0	0	0	1	0.4
80	130020	1300201	Atalaia do Norte	AM	2018	0	0	0	4174.24	953.99	0	0	0	1	0.25
81	130030	1300300	Autazes	AM	2018	5.55556	5.29	12418.4	3410.95	9539.87	0	0	0	0	5.07
82	130040	1300409	Barcelos	AM	2018	0	0	0	2201.23	9510.32	0	0	0	0	0.22
83	130050	1300508	Barreirinha	AM	2018	0	0	0	3797.21	9534.93	0	0	0	0	5.49
84	130060	1300607	Benjamin Constant	AM	2018	0	0	0	3426.85	9463.05	0	0	0	0	4.83
85	130063	1300631	Beruri	AM	2018	0	0	0	3563.81	9538.55	0	0	0	0	1.1
86	130068	1300680	Boa Vista do Ramos	AM	2018	0	0	0	3512.29	9524.76	0	0	0	0	7.25
87	130070	1300706	Boca do Acre	AM	2018	38.6628	158.02	641472	2636.23	9445.96	0	0	0	0	1.55
88	130080	1300805	Borba	AM	2018	0	0	0	3347.61	9534.13	0	0	0	0	0.92
89	130083	1300839	Caapiranga	AM	2018	0	0	0	2562.89	950.03	0	0	0	1	1.36
90	130090	1300904	Canutama	AM	2018	86.6667	16024	35929.5	3587.66	9495	0	0	0	0	0.46
91	130100	1301001	Carauari	AM	2018	0	0	14287.5	3577.15	9537.43	0	0	0	0	1.09
92	130110	1301100	Careiro	AM	2018	2.5974	1954	7104.33	2289.42	9538.55	0	0	0	0	6.13
93	130115	1301159	Careiro da Várzea	AM	2018	0	0	0	3353.74	9539.98	0	0	0	1	11.26
94	130120	1301209	Coari	AM	2018	0	0	3141.33	2815.21	9539.97	0	0	0	1	1.45
95	130130	1301308	Codajás	AM	2018	0	0	0	2941.39	9539.95	0	0	0	0	1.5
96	130140	1301407	Eirunepé	AM	2018	0	0	0	3843.4	9529.47	0	0	0	0	2.33
97	130150	1301506	Envira	AM	2018	0	0	0	4168.11	9539.87	0	0	0	0	2.62
98	130160	1301605	Fonte Boa	AM	2018	0	0	0	2798.91	9539.99	0	0	0	1	1.5
99	130165	1301654	Guajará	AM	2018	50	2385	22205.1	4015.68	0.95	0	0	0	1	2.16
100	130170	1301704	Humaitá	AM	2018	1.42857	14027	39223.7	2806.01	9539.25	0	0	0	0	1.63
101	130180	1301803	Ipixuna	AM	2018	50	1402	1402	3043.7	9526.7	0	0	0	1	2.39
102	130185	1301852	Iranduba	AM	2018	6.25	26764	199194	2299.51	952.95	0	0	0	1	21.46
103	130190	1301902	Itacoatiara	AM	2018	9.48905	200274	141284	2677.01	9523.62	0	0	0	0	11.24
104	130195	1301951	Itamarati	AM	2018	0	0	0	3681.4	0.95	0	0	0	1	0.31
105	130200	1302009	Itapiranga	AM	2018	0	0	0	2295.03	9539.45	0	0	0	0	2.09
106	130210	1302108	Japurá	AM	2018	0	0	0	3751.82	9539.98	0	0	0	1	0.06
107	130220	1302207	Juruá	AM	2018	0	0	1306.89	3391.88	9540	0	0	0	0	0.74
108	130230	1302306	Jutaí	AM	2018	0	0	0	3871.1	9540	0	0	0	0	0.21
109	130240	1302405	Lábrea	AM	2018	76.0563	60016	184692	3674.68	9527.01	0	0	0	0	0.66
110	130250	1302504	Manacapuru	AM	2018	1.41718	17712	116070	2775.83	9526.92	0	0	0	1	13.12
111	130255	1302553	Manaquiri	AM	2018	0	0	0	2558.84	9533.79	0	0	0	0	7.84
112	130260	1302603	Manaus	AM	2018	0.46221	604509	2.05085e+06	1871.28	9533.01	0	0	0	0	188.18
113	130270	1302702	Manicoré	AM	2018	11.8881	28533	85465.4	2695.76	9535.8	0	0	0	1	1.14
114	130280	1302801	Maraã	AM	2018	0	0	0	4312.32	9539.97	0	0	0	1	1.08
115	130290	1302900	Maués	AM	2018	0	0	136786	3503.65	9537.56	0	0	0	0	1.57
116	130300	1303007	Nhamundá	AM	2018	0	0	0	3492.8	9534.41	0	0	0	0	1.48
117	130310	1303106	Nova Olinda do Norte	AM	2018	0	0	0	3036.03	9539.99	0	0	0	0	6.58
118	130320	1303205	Novo Airão	AM	2018	0	0	0	2659.22	9518.8	0	0	0	0	0.5
119	130330	1303304	Novo Aripuanã	AM	2018	0	0	1359.23	3532.56	9535.97	0	0	0	1	0.61
120	130340	1303403	Parintins	AM	2018	0	0	4960.8	2691.41	9521.87	0	0	0	0	19
121	130350	1303502	Pauini	AM	2018	0	0	0	3598.84	9539.68	0	0	0	0	0.46
122	130353	1303536	Presidente Figueiredo	AM	2018	65.9868	1265.42	3.46221e+06	2323.91	9536.44	0	0	0	0	1.39
123	130356	1303569	Rio Preto da Eva	AM	2018	16.2791	29562	200542	2265.12	9537.83	0	0	0	0	5.6
124	130360	1303601	Santa Isabel do Rio Negro	AM	2018	0	0	0	3117.16	9539.99	0	0	0	1	0
125	130370	1303700	Santo Antônio do Içá	AM	2018	0	0	0	4113.8	9539.99	0	0	0	0	1.78
126	130380	1303809	São Gabriel da Cachoeira	AM	2018	0	0	0	3885.48	9539.87	0	0	0	1	0.41
127	130390	1303908	São Paulo de Olivença	AM	2018	0	0	0	3864.45	9539.99	0	0	0	0	1.96
128	130395	1303957	São Sebastião do Uatumã	AM	2018	0	0	0	2352.7	9539.97	0	0	0	0	1.29
129	130400	1304005	Silves	AM	2018	0	0	0	3167.86	954	0	0	0	0	2.45
130	130406	1304062	Tabatinga	AM	2018	0	0	0	2211.45	9516.49	0	0	0	0	19.74
131	130410	1304104	Tapauá	AM	2018	0	0	0	2020.9	9539.6	0	0	0	0	0.2
132	130420	1304203	Tefé	AM	2018	0	0	0	3147.53	9528.55	0	0	0	0	2.54
133	130423	1304237	Tonantins	AM	2018	0	0	0	3240.76	9539.99	0	0	0	0	2.89
134	130426	1304260	Uarini	AM	2018	0	0	0	3880.05	9539.97	0	0	0	0	1.3
135	130430	1304302	Urucará	AM	2018	0	0	2058.53	2707.58	9539.98	0	0	0	1	0
136	130440	1304401	Urucurituba	AM	2018	14.2857	0.954	0	3466.79	9539.99	0	0	0	0	7.81
137	140002	1400027	Amajari	RR	2018	79.5918	49556	92897.8	3166.83	9539.95	0	0	0	0	0.44
138	140005	1400050	Alto Alegre	RR	2018	47.8723	56.29	160160	2663.81	9528.43	0	0	0	0	0.61
139	140010	1400100	Boa Vista	RR	2018	1.84571	378014	724750	1928.37	9503.84	0	0	0	1	66.01
140	140015	1400159	Bonfim	RR	2018	92.0455	241011	635395	3314.6	9539.98	0	0	0	0	1.51
141	140017	1400175	Cantá	RR	2018	16.9643	49915	120579	2995.72	9539.96	0	0	0	0	2.33
142	140020	1400209	Caracaraí	RR	2018	40.7895	42713	96850.3	2803.46	9519.92	0	0	0	1	0.46
143	140023	1400233	Caroebe	RR	2018	33.3333	10086	12509.6	2428.44	9469.34	0	0	0	0	0.82
144	140028	1400282	Iracema	RR	2018	25	4431	37446.5	2258.5	0.95	0	0	0	1	0.81
145	140030	1400308	Mucajaí	RR	2018	35.2381	91279	144815	2293.4	9527.22	0	0	0	0	1.42
146	140040	1400407	Normandia	RR	2018	60.6061	26697	102466	4194.08	9522.75	0	0	0	0	1.59
147	140045	1400456	Pacaraima	RR	2018	4.54545	3816	21384.8	2779.81	9524.18	0	0	0	0	1.94
148	140047	1400472	Rorainópolis	RR	2018	9.3617	42763	254802	2365.61	9493.2	0	0	0	0	0.88
149	140050	1400506	São João da Baliza	RR	2018	0	0	9674.82	2238.75	9485.37	0	0	0	0	1.88
150	140060	1400605	São Luiz	RR	2018	2.66667	1908	15468.2	2556.26	934.05	0	0	0	0	5.15
151	140070	1400704	Uiramutã	RR	2018	0	0	0	5195.65	9442.8	0	0	0	0	1.28
152	150010	1500107	Abaetetuba	PA	2018	2.14925	34812	415649	2438.38	9530.92	0	0	0	0	97.04
153	150013	1500131	Abel Figueiredo	PA	2018	14.4231	40822	131454	2778.05	9532.68	0	0	0	0	12.02
154	150020	1500206	Acará	PA	2018	45.6274	413118	2.17675e+06	2443.32	9539.98	0	0	0	0	12.78
155	150030	1500305	Afuá	PA	2018	0	0	0	2777.46	9540	0	0	0	0	4.66
156	150034	1500347	Água Azul do Norte	PA	2018	66.2162	537047	996119	2380.67	9539.97	0	0	0	0	3.83
157	150040	1500404	Alenquer	PA	2018	3.9604	4.45	22045.2	2184.52	9539.98	0	0	0	0	2.39
158	150050	1500503	Almeirim	PA	2018	35.041	268002	613229	3809.67	9522.54	0	0	0	0	0.47
159	150060	1500602	Altamira	PA	2018	3.54885	377558	680835	2238.53	9532.05	0	0	0	0	0.71
160	150070	1500701	Anajás	PA	2018	0	0	0	3699.39	9539.97	0	0	0	0	4.17
161	150080	1500800	Ananindeua	PA	2018	3.29331	557484	2.88502e+06	1792.73	9530.03	0	0	0	0	2759.59
162	150085	1500859	Anapu	PA	2018	6.0241	20308	58536.8	2954.27	9539.72	0	0	0	0	2.28
163	150090	1500909	Augusto Corrêa	PA	2018	6.66667	3331	6762.87	2835.99	9539.99	0	0	0	0	41.92
164	150095	1500958	Aurora do Pará	PA	2018	41.5929	59437	283502	2514.66	949.78	0	0	0	0	17.05
165	150100	1501006	Aveiro	PA	2018	63.7681	52508	85568.8	3047.31	9539.95	0	0	0	1	0.96
166	150110	1501105	Bagre	PA	2018	0	0	0	3482.17	9539.98	0	0	0	0	6.82
167	150120	1501204	Baião	PA	2018	52.3077	36419	155744	2297.07	954	0	0	0	0	12.35
168	150125	1501253	Bannach	PA	2018	92.3754	406696	519923	2351.81	9539.97	0	0	0	0	1.12
169	150130	1501303	Barcarena	PA	2018	0.73022	101233	170761	2349.48	9538.64	0	0	0	0	93.33
170	150140	1501402	Belém	PA	2018	0.94826	997.31	2.16702e+06	1873.3	9530.94	0	0	0	1	1402.35
171	150145	1501451	Belterra	PA	2018	95.2703	155.49	747423	2206.71	9539.97	0	0	0	0	4.01
172	150150	1501501	Benevides	PA	2018	3.50626	106139	749928	2558.36	9527.45	0	0	0	0	328.44
173	150157	1501576	Bom Jesus do Tocantins	PA	2018	29.1139	84385	341250	2236.98	9539.87	0	0	0	0	5.98
174	150160	1501600	Bonito	PA	2018	83.1947	511478	1.73838e+06	1885.36	9539.98	0	0	0	1	27.33
175	150170	1501709	Bragança	PA	2018	8.60778	128551	189428	2315.38	9533.9	0	0	0	0	60.26
176	150172	1501725	Brasil Novo	PA	2018	9.40594	24494	61745.2	2255.28	9539.97	0	0	0	0	2.39
177	150175	1501758	Brejo Grande do Araguaia	PA	2018	74.1722	129799	249042	2418.9	9539.98	0	0	0	0	5.74
178	150178	1501782	Breu Branco	PA	2018	18.5801	166414	362068	2573.11	9527.44	0	0	0	0	16.42
179	150180	1501808	Breves	PA	2018	0	0	0	2889.41	9536.22	0	0	0	0	10.65
180	150190	1501907	Bujaru	PA	2018	28.5714	15034	46959.9	3429.45	9539.99	0	0	0	0	28.68
181	150195	1501956	Cachoeira do Piriá	PA	2018	51.7241	14456	19718.6	3287.56	9539.99	0	0	0	0	13.71
182	150200	1502004	Cachoeira do Arari	PA	2018	14.7541	9.54	64889.6	3150.41	9540	0	0	0	1	7.57
183	150210	1502103	Cametá	PA	2018	0	0	0	2576.66	9534.57	0	0	0	0	44.26
184	150215	1502152	Canaã dos Carajás	PA	2018	3.90539	198284	418971	2013.77	9535.82	0	0	0	0	11.46
185	150220	1502202	Capanema	PA	2018	3.40074	77082	239508	1991.7	9529.5	0	0	0	0	111.63
186	150230	1502301	Capitão Poço	PA	2018	54.6239	431879	751578	1890.79	9534.91	0	0	0	0	18.69
187	150240	1502400	Castanhal	PA	2018	2.95037	311484	845648	1597.91	9534.24	0	0	0	0	192.47
188	150250	1502509	Chaves	PA	2018	96.7742	28611	280076	3348.72	9539.99	0	0	0	0	1.87
189	150260	1502608	Colares	PA	2018	80.7692	20034	980.5	2635.82	9539.95	0	0	0	0	31.35
190	150270	1502707	Conceição do Araguaia	PA	2018	18.3442	141534	403666	1877.54	9531.68	0	0	0	0	8.19
191	150275	1502756	Concórdia do Pará	PA	2018	70	204066	1.42969e+06	2897.04	9539.99	0	0	0	0	47.54
192	150276	1502764	Cumaru do Norte	PA	2018	95.7854	1322577	2.55142e+06	2449.37	9539.96	0	0	0	1	0.77
193	150277	1502772	Curionópolis	PA	2018	35.9133	335087	749244	1978.47	9539.74	0	0	0	0	7.6
194	150280	1502806	Curralinho	PA	2018	0	0	0	3046.02	9539.99	0	0	0	0	9.37
195	150285	1502855	Curuá	PA	2018	0	0	0	2721.38	9539.94	0	0	0	0	9.92
196	150290	1502905	Curuçá	PA	2018	16	17231	67807.7	2468.71	9534.16	0	0	0	0	58.76
197	150293	1502939	Dom Eliseu	PA	2018	39.9734	690809	1.24499e+06	1886.92	9538.27	0	0	0	0	11.19
198	150295	1502954	Eldorado dos Carajás	PA	2018	11.5769	68167	118788	2009.52	9536.77	0	0	0	1	11.39
199	150300	1503002	Faro	PA	2018	0	0	0	3294.17	9539.97	0	0	0	0	0.62
200	150304	1503044	Floresta do Araguaia	PA	2018	52.2293	119347	254425	2270.97	9539.95	0	0	0	0	5.83
201	150307	1503077	Garrafão do Norte	PA	2018	31.3131	32024	44622.1	2319.53	9539.98	0	0	0	0	16.27
202	150309	1503093	Goianésia do Pará	PA	2018	51.9455	308233	539990	2043.34	9534.94	0	0	0	0	5.67
203	150310	1503101	Gurupá	PA	2018	0	0	0	4096.96	9540	0	0	0	0	3.85
204	150320	1503200	Igarapé-Açu	PA	2018	45.4286	168779	0	1837.01	9537.64	0	0	0	0	49.1
205	150330	1503309	Igarapé-Miri	PA	2018	0	0	0	2177.01	9536.76	0	0	0	0	31.23
206	150340	1503408	Inhangapi	PA	2018	19.2308	31348	83858.8	2267.75	9527.99	0	0	0	0	24.51
207	150345	1503457	Ipixuna do Pará	PA	2018	27.4559	133.58	510696	2543.57	9536.99	0	0	0	0	11.97
208	150350	1503507	Irituia	PA	2018	11.6667	15948	143494	2198.13	9481.89	0	0	0	0	23.56
209	150360	1503606	Itaituba	PA	2018	1.59097	77192	239608	2373.16	0.95	0	0	0	0	1.63
210	150370	1503705	Itupiranga	PA	2018	33.8889	204198	462438	2398.64	9526.81	0	0	0	0	6.75
211	150375	1503754	Jacareacanga	PA	2018	48.7654	139559	102527	3332.28	9539.97	0	0	0	0	0
212	150380	1503804	Jacundá	PA	2018	12.5839	91504	211714	2767.17	953.87	0	0	0	0	29.11
213	150390	1503903	Juruti	PA	2018	10.3213	209202	72306	2536.12	9539.91	0	0	0	0	6.85
214	150400	1504000	Limoeiro do Ajuru	PA	2018	0	0	0	2317.8	9539.99	0	0	0	0	19.18
215	150405	1504059	Mãe do Rio	PA	2018	29.5276	89976	252264	2299.09	9526.72	0	0	0	0	63.72
216	150410	1504109	Magalhães Barata	PA	2018	0	0	8418.06	2443.68	9539.51	0	0	0	0	26.31
217	150420	1504208	Marabá	PA	2018	4.56896	694669	1.59768e+06	1875.57	9535.62	0	0	0	0	18.18
218	150430	1504307	Maracanã	PA	2018	37.7358	20158	42995.4	2196.53	9539.97	0	0	0	0	36.44
219	150440	1504406	Marapanim	PA	2018	9.43396	5016	45840.4	2481.19	9526.88	0	0	0	1	35.07
220	150442	1504422	Marituba	PA	2018	0	0	5.47125e+06	2034.49	9522.38	0	0	0	0	1251.38
221	150445	1504455	Medicilândia	PA	2018	32.3034	159508	63133.8	2507.41	9521.44	0	0	0	0	3.77
222	150450	1504505	Melgaço	PA	2018	0	0	0	3403.32	9539.99	0	0	0	0	4.05
223	150460	1504604	Mocajuba	PA	2018	0.60606	0.477	477	3332.26	9515.24	0	0	0	0	35.28
224	150470	1504703	Moju	PA	2018	54.7087	1143796	6.05255e+06	2457.34	9532.01	0	0	0	0	8.91
225	150475	1504752	Mojuí dos Campos	PA	2018	1.08696	1.5	62048	2475.11	9539.95	0	0	0	0	3.2
226	150480	1504802	Monte Alegre	PA	2018	25.3658	69.01	22228.5	2263.18	9537.69	0	0	0	1	3.19
227	150490	1504901	Muaná	PA	2018	0	0	17927.9	2851.32	954	0	0	0	0	10.57
228	150495	1504950	Nova Esperança do Piriá	PA	2018	64.1026	31734	74670.8	3495.88	954	0	0	0	0	7.58
229	150497	1504976	Nova Ipixuna	PA	2018	21.6667	32551	104510	2173.7	9539.66	0	0	0	1	10.55
230	150500	1505007	Nova Timboteua	PA	2018	27.1429	19281	125337	1904.23	9539.99	0	0	0	0	31.07
231	150503	1505031	Novo Progresso	PA	2018	6.91114	221	585540	2125.77	9535.94	0	0	0	1	0.67
232	150506	1505064	Novo Repartimento	PA	2018	34.7981	337844	611402	2272.63	9539.88	0	0	0	0	4.84
233	150510	1505106	Óbidos	PA	2018	13.8593	78612	234044	2702.1	9537.67	0	0	0	0	1.85
234	150520	1505205	Oeiras do Pará	PA	2018	0	0	0	3218.09	9539.97	0	0	0	0	8.35
235	150530	1505304	Oriximiná	PA	2018	0.62937	9666	140633	2235.79	0.95	0	0	0	0	0.67
236	150540	1505403	Ourém	PA	2018	30.2326	15666	50529.4	2732.23	9539.99	0	0	0	0	31.51
237	150543	1505437	Ourilândia do Norte	PA	2018	10.2417	110093	190571	2200.45	9527.89	0	0	0	1	2.24
238	150548	1505486	Pacajá	PA	2018	2.24192	50293	236355	2993.92	954	0	0	0	0	3.97
239	150549	1505494	Palestina do Pará	PA	2018	58.4416	73452	185356	3187.28	9539.97	0	0	0	0	7.72
240	150550	1505502	Paragominas	PA	2018	20.8646	2085809	4.04876e+06	1895.45	9535.4	0	0	0	0	5.78
241	150553	1505536	Parauapebas	PA	2018	0.76241	186.37	425430	1770.36	953.51	0	0	0	1	29.46
242	150555	1505551	Pau D'Arco	PA	2018	57.6159	95928	247241	2525.85	9539.98	0	0	0	0	3.32
243	150560	1505601	Peixe-Boi	PA	2018	33.3333	1	61523.4	2134.23	9539.97	0	0	0	0	17.93
244	150563	1505635	Piçarra	PA	2018	59.19	235973	683478	2147.53	9539.97	0	0	0	1	3.92
245	150565	1505650	Placas	PA	2018	4.65116	2862	14241.1	3148.27	9539.95	0	0	0	0	4.22
246	150570	1505700	Ponta de Pedras	PA	2018	30.4348	13356	42865.4	2159.1	9539.51	0	0	0	0	9.1
247	150580	1505809	Portel	PA	2018	89.8438	181328	285937	2913.45	9536.59	0	0	0	0	2.41
248	150590	1505908	Porto de Moz	PA	2018	41.3793	14.07	13714.8	3739.18	9539.95	0	0	0	0	2.32
249	150600	1506005	Prainha	PA	2018	36.1345	50579	107104	3607.97	9539.97	0	0	0	0	2.02
250	150610	1506104	Primavera	PA	2018	0	0	6306.98	2717.86	9481.15	0	0	0	0	41.73
251	150611	1506112	Quatipuru	PA	2018	0	0	1100	2706.64	9539.96	0	0	0	0	46.65
252	150613	1506138	Redenção	PA	2018	11.1374	692.62	1.23674e+06	2024.1	9539.96	0	0	0	0	21.97
253	150616	1506161	Rio Maria	PA	2018	39.0187	402289	751204	1911.71	9535.12	0	0	0	0	4.42
254	150618	1506187	Rondon do Pará	PA	2018	41.0862	401431	920617	2254.93	9537.23	0	0	0	0	6.29
255	150619	1506195	Rurópolis	PA	2018	0.40486	1.64	16379.1	2496.25	9539.99	0	0	0	0	7.05
256	150620	1506203	Salinópolis	PA	2018	0.25526	6162	9816.37	2165.88	9537.75	0	0	0	0	181.15
257	150630	1506302	Salvaterra	PA	2018	9.375	5.97	35437.1	2553.04	9539.99	0	0	0	0	25.5
258	150635	1506351	Santa Bárbara do Pará	PA	2018	64.4585	893.92	158234	2122.33	9539.97	0	0	0	0	74.43
259	150640	1506401	Santa Cruz do Arari	PA	2018	100	0.954	28117.8	2913.78	0.95	0	0	0	0	9.23
260	150650	1506500	Santa Isabel do Pará	PA	2018	34.8476	539165	2.98137e+06	1834.68	9537.02	0	0	0	0	97.19
261	150655	1506559	Santa Luzia do Pará	PA	2018	38.4615	19083	90212.5	2388.73	954	0	0	0	0	14.64
262	150658	1506583	Santa Maria das Barreiras	PA	2018	82.7313	1211.9	1.74841e+06	1922.08	9539.99	0	0	0	0	2.04
263	150660	1506609	Santa Maria do Pará	PA	2018	5.92593	17055	79550.3	1963.62	9539.97	0	0	0	0	54.02
264	150670	1506708	Santana do Araguaia	PA	2018	56	1388917	2.72748e+06	2115.9	9536.86	0	0	0	0	6.14
265	150680	1506807	Santarém	PA	2018	10.4892	1077729	3.98307e+06	2211.88	9530.45	0	0	0	0	16.91
266	150690	1506906	Santarém Novo	PA	2018	100	2154	9616.61	2349.17	9539.95	0	0	0	0	29.04
267	150700	1507003	Santo Antônio do Tauá	PA	2018	60.0446	298512	894619	2151.57	953.64	0	0	0	0	57.73
268	150710	1507102	São Caetano de Odivelas	PA	2018	33.3333	15579	55011	2354.84	9539.97	0	0	0	0	38.71
269	150715	1507151	São Domingos do Araguaia	PA	2018	17.7419	37128	149858	2423.16	9528.21	0	0	0	0	18.21
270	150720	1507201	São Domingos do Capim	PA	2018	4.90566	32082	147918	3006.53	9533.35	0	0	0	0	18.98
271	150730	1507300	São Félix do Xingu	PA	2018	61.2059	2063531	2.97194e+06	2666.61	9536.83	0	0	0	1	1.48
272	150740	1507409	São Francisco do Pará	PA	2018	13.9665	25418	220814	1933.79	9539.94	0	0	0	0	33.02
273	150745	1507458	São Geraldo do Araguaia	PA	2018	35.7627	268158	707608	2050.54	9539.98	0	0	0	0	7.89
274	150746	1507466	São João da Ponta	PA	2018	20	0.954	8134.67	2875.73	9539.97	0	0	0	0	30.93
275	150747	1507474	São João de Pirabas	PA	2018	4.54545	1908	10499	2202.05	9539.99	0	0	0	0	34.81
276	150750	1507508	São João do Araguaia	PA	2018	31.068	37366	94188.5	3044.87	9539.96	0	0	0	0	10.89
277	150760	1507607	São Miguel do Guamá	PA	2018	2.7163	33274	185062	2313.15	9539.98	0	0	0	0	52.54
278	150770	1507706	São Sebastião da Boa Vista	PA	2018	0	0	0	3601.97	9535.25	0	0	0	0	16.11
279	150775	1507755	Sapucaia	PA	2018	81.0811	419353	1.15156e+06	2264.32	9539.97	0	0	0	0	4.51
280	150780	1507805	Senador José Porfírio	PA	2018	3.38983	2.6	15851.7	3230.67	9539.98	0	0	0	0	0.82
281	150790	1507904	Soure	PA	2018	6.66667	4.77	96212.4	2540.62	954	0	0	0	0	8.81
282	150795	1507953	Tailândia	PA	2018	38.1835	1363824	5.27271e+06	2158.53	9539.66	0	0	0	0	23.4
283	150796	1507961	Terra Alta	PA	2018	50	7632	49135.3	2196.57	9538.94	0	0	0	0	56.55
284	150797	1507979	Terra Santa	PA	2018	24.0964	26601	143441	2914.89	9539.97	0	0	0	0	9.82
285	150800	1508001	Tomé-Açu	PA	2018	27.248	720297	2.51123e+06	2299.5	9533.01	0	0	0	0	12.22
286	150803	1508035	Tracuateua	PA	2018	4.7619	2377	14850.2	2637.48	9539.98	0	0	0	0	35.28
287	150805	1508050	Trairão	PA	2018	3.88889	33935	40218	2312.11	9539.23	0	0	0	0	1.57
288	150808	1508084	Tucumã	PA	2018	6.96677	165821	243010	1551.67	9539.99	0	0	0	0	15.55
289	150810	1508100	Tucuruí	PA	2018	5.19705	147415	191183	2168.57	9526.68	0	0	0	1	53.81
290	150812	1508126	Ulianópolis	PA	2018	20.416	323.81	762008	2517.55	9539.99	0	0	0	0	11.33
291	150815	1508159	Uruará	PA	2018	15.9052	113908	254755	2435.81	9525.73	0	0	0	0	4.22
292	150820	1508209	Vigia	PA	2018	28.4211	129182	839300	2207.21	9533.78	0	0	0	0	132.45
293	150830	1508308	Viseu	PA	2018	45.2055	37.77	90943	3760.88	9528.01	0	0	0	0	12.36
294	150835	1508357	Vitória do Xingu	PA	2018	2.3119	74049	242290	2414.28	9539.96	0	0	0	0	4.85
295	150840	1508407	Xinguara	PA	2018	18.5722	865.31	1.95354e+06	2175.38	953.96	0	0	0	0	11.75
296	160005	1600055	Serra do Navio	AP	2018	0	0	1934.5	3028.48	9539.97	0	0	0	0	0.69
297	160010	1600105	Amapá	AP	2018	5.26316	1908	73753.7	2904.92	9539.75	0	0	0	0	1.07
298	160015	1600154	Pedra Branca do Amapari	AP	2018	0.13038	0.954	954	3214.48	9539.95	0	0	0	0	1.66
299	160020	1600204	Calçoene	AP	2018	0	0	3856.99	2452.85	9539.92	0	0	0	0	0.77
300	160021	1600212	Cutias	AP	2018	20	2154	22086	3940.21	9539.98	0	0	0	0	2.69
301	160023	1600238	Ferreira Gomes	AP	2018	5	1	8949.72	2483.52	9539.97	0	0	0	0	1.53
302	160025	1600253	Itaubal	AP	2018	100	3308	44716.1	2926.59	0.95	0	0	0	0	3.32
303	160027	1600279	Laranjal do Jari	AP	2018	1.99005	4803	1960.39	2435.93	9516.45	0	0	0	1	1.61
304	160030	1600303	Macapá	AP	2018	0.79021	159056	468716	2256.87	9536.26	0	0	0	0	75.2
305	160040	1600402	Mazagão	AP	2018	1.62602	1908	12971.1	3853.12	9539.99	0	0	0	0	1.6
306	160050	1600501	Oiapoque	AP	2018	0	0	999.33	1889.07	9533.56	0	0	0	0	1.16
307	160053	1600535	Porto Grande	AP	2018	13.6574	60405	926104	2857.13	9530.38	0	0	0	0	4.85
308	160055	1600550	Pracuúba	AP	2018	63.6364	7125	1908	3458.79	9539.95	0	0	0	0	1.01
309	160060	1600600	Santana	AP	2018	0.63073	12078	20835.1	2507.56	9522.46	0	0	0	0	77.61
310	160070	1600709	Tartarugalzinho	AP	2018	26.3158	15295	157911	3579.01	9533.12	0	0	0	0	2.52
311	160080	1600808	Vitória do Jari	AP	2018	0	0	0	3858.2	9539.92	0	0	0	0	6.22
312	170025	1700251	Abreulândia	TO	2018	71.4286	41371	131636	2095.39	0.95	0	0	0	0	1.35
313	170030	1700301	Aguiarnópolis	TO	2018	69.3069	149573	1.00695e+06	2263.72	9531.27	0	0	0	0	27.92
314	170035	1700350	Aliança do Tocantins	TO	2018	51.4286	69819	233191	2088.77	9536.48	0	0	0	0	3.44
315	170040	1700400	Almas	TO	2018	39.4905	86286	208492	2709.12	9524.46	0	0	0	0	1.78
316	170070	1700707	Alvorada	TO	2018	14.257	98705	345496	2207.74	9540	0	0	0	0	6.95
317	170100	1701002	Ananás	TO	2018	70.7921	154.17	339223	2514.86	9539.98	0	0	0	0	6.09
318	170105	1701051	Angico	TO	2018	100	53004	125385	2024.41	0.95	0	0	0	0	7.56
319	170110	1701101	Aparecida do Rio Negro	TO	2018	74.3243	61358	275122	2433.48	954	0	0	0	0	4.09
320	170130	1701309	Aragominas	TO	2018	98.718	89281	251306	2286.71	0.95	0	0	0	0	4.93
321	170190	1701903	Araguacema	TO	2018	89.781	171652	286159	1834.8	9539.99	0	0	0	0	2.53
322	170200	1702000	Araguaçu	TO	2018	74.2775	339658	940393	1533.92	952	0	0	0	0	1.66
323	170210	1702109	Araguaína	TO	2018	6.16564	862943	2.06504e+06	1568.49	9521.3	0	0	0	0	44.37
324	170215	1702158	Araguanã	TO	2018	93.4066	101834	271417	2724.84	9540	0	0	0	1	6.77
325	170220	1702208	Araguatins	TO	2018	23.9437	98545	229842	2025.45	9527.16	0	0	0	0	13.46
326	170230	1702307	Arapoema	TO	2018	77.9005	187848	574271	1929.31	9539.99	0	0	0	0	4.3
327	170240	1702406	Arraias	TO	2018	4.31818	48055	218699	2606.85	9538.61	0	0	0	0	1.83
328	170255	1702554	Augustinópolis	TO	2018	4.18118	12317	62585.3	2073.7	9535.51	0	0	0	0	46.02
329	170270	1702703	Aurora do Tocantins	TO	2018	0	0	20190.8	1912.19	9489.41	0	0	0	0	4.96
330	170290	1702901	Axixá do Tocantins	TO	2018	37.6623	28504	38925.8	2844.91	9539.92	0	0	0	0	64.74
331	170300	1703008	Babaçulândia	TO	2018	89.5062	149495	580929	2469.65	945.59	0	0	0	0	5.96
332	170305	1703057	Bandeirantes do Tocantins	TO	2018	76	161941	377020	1934.93	954	0	0	0	0	2.28
333	170307	1703073	Barra do Ouro	TO	2018	94.6809	111232	172841	2614.03	9539.95	0	0	0	0	4.11
334	170310	1703107	Barrolândia	TO	2018	55.5556	33981	102133	1824.07	9539.98	0	0	0	0	7.87
335	170320	1703206	Bernardo Sayão	TO	2018	49.0909	71.37	289310	2177.73	9539.91	0	0	0	0	4.82
336	170330	1703305	Bom Jesus do Tocantins	TO	2018	27.451	16853	0	3170.9	954	0	0	0	0	3.59
337	170360	1703602	Brasilândia do Tocantins	TO	2018	78.3784	67843	144154	2354.03	0.95	0	0	0	0	3.42
338	170370	1703701	Brejinho de Nazaré	TO	2018	84.0336	126988	338506	2106.1	9539.99	0	0	0	0	3.17
339	170380	1703800	Buriti do Tocantins	TO	2018	4.16667	0.954	12343.3	1940.1	9539.96	0	0	0	0	44.45
340	170382	1703826	Cachoeirinha	TO	2018	80	3862	9762.76	2335.06	9539.96	0	0	0	1	6.43
341	170384	1703842	Campos Lindos	TO	2018	62.7451	313142	778704	2357.95	9539.94	0	0	0	0	3.06
342	170386	1703867	Cariri do Tocantins	TO	2018	21.8563	104876	349638	1713.47	9539.98	0	0	0	0	3.83
343	170388	1703883	Carmolândia	TO	2018	94.5946	45421	143424	2394.64	9539.94	0	0	0	0	7.53
344	170389	1703891	Carrasco Bonito	TO	2018	100	6678	12455.8	2895.41	9539.95	0	0	0	0	21.04
345	170390	1703909	Caseara	TO	2018	65.94	374165	651251	2769.86	953.92	0	0	0	0	3.13
346	170410	1704105	Centenário	TO	2018	84.6154	15659	36712.7	3154.83	9540	0	0	0	0	1.47
347	170460	1704600	Chapada de Areia	TO	2018	100	7747	36804	2318.41	0.95	0	0	0	0	2.13
348	170510	1705102	Chapada da Natividade	TO	2018	51.9608	55311	104142	2791.75	0.95	0	0	0	0	2.02
349	170550	1705508	Colinas do Tocantins	TO	2018	9.11681	134189	268797	1535.45	9534.13	0	0	0	0	41.46
350	170555	1705557	Combinado	TO	2018	5	2	14081.3	1884.57	9539.97	0	0	0	0	23.11
351	170560	1705607	Conceição do Tocantins	TO	2018	33.3333	8128	84852.2	2583.48	9540	0	0	0	0	1.65
352	170600	1706001	Couto Magalhães	TO	2018	69.6429	55354	195506	2020.73	9539.97	0	0	0	0	3.49
353	170610	1706100	Cristalândia	TO	2018	62.4365	178225	277598	2524.22	9517	0	0	0	1	3.95
354	170625	1706258	Crixás do Tocantins	TO	2018	95.8333	29093	96363.4	2193.8	9539.98	0	0	0	0	1.73
355	170650	1706506	Darcinópolis	TO	2018	85.1429	447754	715685	2180.54	9539.97	0	0	0	0	3.67
356	170700	1707009	Dianópolis	TO	2018	37.3214	282401	647125	1956.98	9494.68	0	0	0	0	6.79
357	170710	1707108	Divinópolis do Tocantins	TO	2018	60.6061	97263	349459	2095.88	9539.19	0	0	0	0	2.92
358	170720	1707207	Dois Irmãos do Tocantins	TO	2018	73.0337	80488	254703	2455.54	954	0	0	0	0	1.92
359	170730	1707306	Dueré	TO	2018	59.5092	114657	478379	1916.76	9539.94	0	0	0	1	1.37
360	170740	1707405	Esperantina	TO	2018	50	3816	12660	2739.88	954	0	0	0	0	21.53
361	170755	1707553	Fátima	TO	2018	28.0702	18902	69692.6	2109.38	9502.69	0	0	0	1	10.03
362	170765	1707652	Figueirópolis	TO	2018	54.6392	80829	349416	1870.19	9509.55	0	0	0	0	2.74
363	170770	1707702	Filadélfia	TO	2018	76.8116	52855	113093	2207.96	9494.21	0	0	0	1	4.44
364	170820	1708205	Formoso do Araguaia	TO	2018	51.8414	493598	1.36319e+06	2165.49	9531.17	0	0	0	1	1.38
365	170825	1708254	Fortaleza do Tabocão	TO	2018	29.4737	40209	119385	2273.33	0.95	0	0	0	0	4.14
366	170830	1708304	Goianorte	TO	2018	84.7826	54215	175845	2893.78	9525.88	0	0	0	0	2.84
367	170900	1709005	Goiatins	TO	2018	92.1569	123694	299230	2900.23	9540	0	0	0	0	2.02
368	170930	1709302	Guaraí	TO	2018	8.30527	81674	229039	1886.4	9530.37	0	0	0	0	11.32
369	170950	1709500	Gurupi	TO	2018	3.68482	204778	622004	1563.45	9526.92	0	0	0	0	46.7
370	170980	1709807	Ipueiras	TO	2018	79.3103	26.85	80433.2	2332.89	0.95	0	0	0	0	2.43
371	171050	1710508	Itacajá	TO	2018	29.4118	17904	71158.2	3128.1	9539.95	0	0	0	0	2.43
372	171070	1710706	Itaguatins	TO	2018	88.0952	37.42	80553.5	1981.45	9539.99	0	0	0	0	7.97
373	171090	1710904	Itapiratins	TO	2018	64.2857	29145	122971	1733.25	954	0	0	0	0	3.02
374	171110	1711100	Itaporã do Tocantins	TO	2018	95.2055	161872	327163	1822.9	0.95	0	0	0	0	2.5
375	171150	1711506	Jaú do Tocantins	TO	2018	78.9474	21487	102180	2170.32	9539.94	0	0	0	0	1.76
376	171180	1711803	Juarina	TO	2018	66.6667	1908	14649	1895.18	9539.96	0	0	0	0	4.58
377	171190	1711902	Lagoa da Confusão	TO	2018	48.3475	676525	1.53611e+06	2966.1	9539.92	0	0	0	1	1.23
378	171195	1711951	Lagoa do Tocantins	TO	2018	61.5385	14086	42230.4	2493.29	0.95	0	0	0	0	4.65
379	171200	1712009	Lajeado	TO	2018	6.25	11808	38908.9	2093.17	9539.98	0	0	0	0	9.62
380	171215	1712157	Lavandeira	TO	2018	100	0.954	9839.18	2080.47	9539.85	0	0	0	0	3.64
381	171240	1712405	Lizarda	TO	2018	14.2857	1908	14663.7	3312.34	9540	0	0	0	0	0.65
382	171245	1712454	Luzinópolis	TO	2018	100	8832	46237.6	2259.41	9539.99	0	0	0	0	10.95
383	171250	1712504	Marianópolis do Tocantins	TO	2018	71.0638	238.42	720424	1882.96	9538.65	0	0	0	0	2.44
384	171270	1712702	Mateiros	TO	2018	90.5028	251647	408811	2416.02	0.95	0	0	0	0	0.27
385	171280	1712801	Maurilândia do Tocantins	TO	2018	100	8655	43635	2004.6	9503.43	0	0	0	0	4.61
386	171320	1713205	Miracema do Tocantins	TO	2018	19.8113	100548	329378	1944.04	9525.71	0	0	0	0	6.99
387	171330	1713304	Miranorte	TO	2018	37.8947	158866	507442	1867.13	9539.98	0	0	0	0	12.96
388	171360	1713601	Monte do Carmo	TO	2018	21.2838	78113	222221	2907.35	9539.96	0	0	0	0	2.16
389	171370	1713700	Monte Santo do Tocantins	TO	2018	93.3333	32761	90897.7	2127.34	0.95	0	0	0	0	2.07
390	171380	1713809	Palmeiras do Tocantins	TO	2018	29.6296	9154	60684.4	2202.21	9522.83	0	0	0	0	8.78
391	171395	1713957	Muricilândia	TO	2018	94.2623	136512	268183	2565.94	9539.95	0	0	0	0	2.96
392	171420	1714203	Natividade	TO	2018	28.9773	64708	185822	2203.15	9533	0	0	0	0	2.85
393	171430	1714302	Nazaré	TO	2018	100	12.52	47079.4	2282.44	9539.98	0	0	0	0	10
394	171488	1714880	Nova Olinda	TO	2018	14.9206	56014	174121	2197.99	9539.99	0	0	0	1	7.48
395	171500	1715002	Nova Rosalândia	TO	2018	52.381	12588	54114.4	2630.11	9539.98	0	0	0	0	8.16
396	171510	1715101	Novo Acordo	TO	2018	75.188	115484	142916	3387.92	9539.98	0	0	0	0	1.6
397	171515	1715150	Novo Alegre	TO	2018	50	5724	10848	2434.54	949.55	0	0	0	0	11.65
398	171525	1715259	Novo Jardim	TO	2018	38.2353	14603	32895.1	1973.31	9539.98	0	0	0	0	2.06
399	171550	1715507	Oliveira de Fátima	TO	2018	50	1431	12811.4	2580.56	0.95	0	0	0	0	5.37
400	171570	1715705	Palmeirante	TO	2018	86.8421	88267	191464	2206.51	9539.97	0	0	0	0	2.24
401	171575	1715754	Palmeirópolis	TO	2018	63.5802	126256	373916	2047.39	9539.36	0	0	0	0	4.48
402	171610	1716109	Paraíso do Tocantins	TO	2018	1.72519	106529	382752	1817.19	9519.74	0	0	0	0	39.91
403	171620	1716208	Paranã	TO	2018	60.3448	41.34	119856	2874.21	9499.89	0	0	0	0	0.93
404	171630	1716307	Pau D'Arco	TO	2018	70.4225	60222	0	1992.22	9539.98	0	0	0	0	3.51
405	171650	1716505	Pedro Afonso	TO	2018	11.1842	85253	271906	1908.24	9539.99	0	0	0	0	6.65
406	171660	1716604	Peixe	TO	2018	74.1294	212028	678184	2142.13	9538.01	0	0	0	0	2.2
407	171665	1716653	Pequizeiro	TO	2018	61.5385	28852	112815	1871.72	9539.98	0	0	0	0	4.5
408	171670	1716703	Colméia	TO	2018	25.8065	31489	97868.2	1963.34	9479.17	0	0	0	0	8.35
409	171700	1717008	Pindorama do Tocantins	TO	2018	60	5724	38868.6	2318.46	9539.96	0	0	0	0	2.86
410	171720	1717206	Piraquê	TO	2018	98.0952	114107	417427	2271.04	9539.97	0	0	0	0	2.21
411	171750	1717503	Pium	TO	2018	78.0488	220006	815996	1687.03	0.95	0	0	0	1	0.76
412	171780	1717800	Ponte Alta do Bom Jesus	TO	2018	50	4887	23833.5	2378.05	954	0	0	0	0	2.55
413	171790	1717909	Ponte Alta do Tocantins	TO	2018	73.6842	33639	83278.6	2281.5	9535.87	0	0	0	0	1.23
414	171800	1718006	Porto Alegre do Tocantins	TO	2018	67.8571	48984	113425	2436.04	9539.93	0	0	0	0	6.19
415	171820	1718204	Porto Nacional	TO	2018	38.9487	1909672	2.30909e+06	1995.9	9510.29	0	0	0	0	11.84
416	171830	1718303	Praia Norte	TO	2018	100	5724	10954.8	2037.81	9539.99	0	0	0	0	28.94
417	171840	1718402	Presidente Kennedy	TO	2018	43.5897	18.01	48560.3	2327.7	9539.97	0	0	0	0	4.79
418	171845	1718451	Pugmil	TO	2018	17.7778	11924	68075.9	2376.01	0.95	0	0	0	0	6.62
419	171850	1718501	Recursolândia	TO	2018	86.2069	33.92	32803.2	3252.55	9539.98	0	0	0	1	1.91
420	171855	1718550	Riachinho	TO	2018	85.7143	14001	95793	2061.99	9539.95	0	0	0	1	8.9
421	171865	1718659	Rio da Conceição	TO	2018	96.2963	39052	81370.3	2238.47	0.95	0	0	0	0	2.65
422	171870	1718709	Rio dos Bois	TO	2018	75	2862	47498.1	2187.34	0.95	0	0	0	0	3.33
423	171875	1718758	Rio Sono	TO	2018	80.9524	43251	55912	2888.7	954	0	0	0	0	1.02
424	171880	1718808	Sampaio	TO	2018	14.2857	0.954	4795.64	2568.48	9539.97	0	0	0	0	20.82
425	171884	1718840	Sandolândia	TO	2018	93.8597	173574	338989	1983.09	9539.95	0	0	0	0	0.96
426	171886	1718865	Santa Fé do Araguaia	TO	2018	66.6667	173123	605945	1605.85	9516.2	0	0	0	0	4.43
427	171888	1718881	Santa Maria do Tocantins	TO	2018	50	18218	60719	2749.11	9539.99	0	0	0	0	2.4
428	171889	1718899	Santa Rita do Tocantins	TO	2018	87.0968	101.91	233921	2171.82	0.95	0	0	0	1	0.72
429	171890	1718907	Santa Rosa do Tocantins	TO	2018	46.3768	76179	196635	2368.17	9539.99	0	0	0	0	2.68
430	171900	1719004	Santa Tereza do Tocantins	TO	2018	35.7143	4.77	17031	2255.73	0.95	0	0	0	0	5.25
431	172000	1720002	Santa Terezinha do Tocantins	TO	2018	83.3333	4.77	25953.6	2001.06	953.99	0	0	0	0	9.37
432	172010	1720101	São Bento do Tocantins	TO	2018	59.4406	91019	409347	2925.94	9340.98	0	0	0	0	4.75
433	172015	1720150	São Félix do Tocantins	TO	2018	9.09091	0.954	5237.33	2572.45	9387.07	0	0	0	0	0.82
434	172020	1720200	São Miguel do Tocantins	TO	2018	52.5	20.48	179953	2148.67	9539.96	0	0	0	0	30.01
435	172025	1720259	São Salvador do Tocantins	TO	2018	78.9474	18.29	33325	2647.45	954	0	0	0	0	2.16
436	172030	1720309	São Sebastião do Tocantins	TO	2018	15	2862	10153	3189.77	9539.94	0	0	0	0	16.56
437	172049	1720499	São Valério	TO	2018	75.3846	63464	237864	1930.87	9539.98	0	0	0	0	1.59
438	172065	1720655	Silvanópolis	TO	2018	46.25	46072	182434	2561.19	9537.73	0	0	0	0	4.27
439	172080	1720804	Sítio Novo do Tocantins	TO	2018	18	9519	53172.4	2334.59	9412.63	0	0	0	0	28.01
440	172085	1720853	Sucupira	TO	2018	100	53575	156733	1925.22	9539.95	0	0	0	0	1.9
441	172090	1720903	Taguatinga	TO	2018	10.7143	33569	109904	2623.28	9513.13	0	0	0	0	6.79
442	172093	1720937	Taipas do Tocantins	TO	2018	100	0.954	11659.5	2416.76	9539.99	0	0	0	0	1.91
443	172097	1720978	Talismã	TO	2018	90.4762	125518	354025	2316.44	936.74	0	0	0	0	1.29
444	172100	1721000	Palmas	TO	2018	0.55667	213256	1.00916e+06	1841.24	9521.76	0	0	0	0	131.53
445	172110	1721109	Tocantínia	TO	2018	23.4043	13479	84166.5	3809.22	9540	0	0	0	0	2.87
446	172120	1721208	Tocantinópolis	TO	2018	14.4695	54743	163389	2617.87	9501.59	0	0	0	0	21.26
447	172125	1721257	Tupirama	TO	2018	69.2308	11655	39753.8	2665.24	0.95	0	0	0	0	2.61
448	172130	1721307	Tupiratins	TO	2018	44.4444	3708	14695.8	2871.21	9539.92	0	0	0	0	2.92
449	172208	1722081	Wanderlândia	TO	2018	38.1924	132859	203489	2091.38	9539.98	0	0	0	0	8.47
450	172210	1722107	Xambioá	TO	2018	38.5366	97.49	303220	2035.67	9533.12	0	0	0	0	9.74
451	210005	2100055	Açailândia	MA	2018	33.6062	1864502	2.9423e+06	1805.91	951.94	0	0	0	0	19.25
452	210010	2100105	Afonso Cunha	MA	2018	0	0	0	2586.49	9540	0	0	0	0	17.42
453	210015	2100154	Água Doce do Maranhão	MA	2018	20	3816	20370.4	2549.78	9539.9	0	0	0	0	28.17
454	210020	2100204	Alcântara	MA	2018	0	0	0	2358.1	9539.98	0	0	0	0	18.9
455	210030	2100303	Aldeias Altas	MA	2018	0	0	4235.49	2215.94	9539.72	0	0	0	0	13.54
456	210040	2100402	Altamira do Maranhão	MA	2018	73.6842	16683	107106	2352.71	954	0	0	0	0	15.38
457	210043	2100436	Alto Alegre do Maranhão	MA	2018	1.6129	1.04	8219.33	2445.4	9539.96	0	0	0	0	70.02
458	210047	2100477	Alto Alegre do Pindaré	MA	2018	13.3333	1908	8668.07	3295.08	9533.51	0	0	0	0	17
459	210050	2100501	Alto Parnaíba	MA	2018	82.4615	364686	874789	2398.93	954	0	0	0	0	1
460	210055	2100550	Amapá do Maranhão	MA	2018	0	0	0	2852.87	9539.99	0	0	0	0	13.77
461	210060	2100600	Amarante do Maranhão	MA	2018	51.0949	86471	118422	2675.52	9536.25	0	0	0	0	5.53
462	210070	2100709	Anajatuba	MA	2018	4.54545	2	14022.3	3176.17	954	0	0	0	0	28.24
463	210080	2100808	Anapurus	MA	2018	38.6473	115507	320411	3793.85	9539.98	0	0	0	0	25.56
464	210083	2100832	Apicum-Açu	MA	2018	0	0	0	3445.29	9539.98	0	0	0	0	50.14
465	210087	2100873	Araguanã	MA	2018	0	0	0	2339.85	9430.86	0	0	0	0	19
466	210090	2100907	Araioses	MA	2018	22.3881	15154	12798.6	2739.7	9539.99	0	0	0	0	25.81
467	210095	2100956	Arame	MA	2018	55.1724	19126	74443.5	2273.11	9539.79	0	0	0	0	10.97
468	210100	2101004	Arari	MA	2018	2.46914	2862	16562.2	2799.28	952.14	0	0	0	0	27.05
469	210110	2101103	Axixá	MA	2018	14.2857	0.954	12215.2	3334.49	9539.99	0	0	0	0	75.72
470	210120	2101202	Bacabal	MA	2018	5.50775	100912	346044	2149.99	9525.06	0	0	0	0	62.17
471	210125	2101251	Bacabeira	MA	2018	6.36364	14236	14479.6	2143.54	9539.97	0	0	0	0	31.04
472	210130	2101301	Bacuri	MA	2018	0	0	0	2459.89	9521.96	0	0	0	0	21
473	210135	2101350	Bacurituba	MA	2018	0	0	0	2882.78	0.95	0	0	0	0	13.61
474	210140	2101400	Balsas	MA	2018	29.3799	2480.33	5.50979e+06	2126.87	9532.98	0	0	0	0	7.14
475	210150	2101509	Barão de Grajaú	MA	2018	0.42194	0.954	954	1816	954	0	0	0	0	8.47
476	210160	2101608	Barra do Corda	MA	2018	0.98684	9063	104902	1964.51	9530.69	0	0	0	0	16.91
477	210170	2101707	Barreirinhas	MA	2018	0	0	0	2769.92	9539.98	0	0	0	0	20.29
478	210173	2101731	Belágua	MA	2018	0	0	0	3688.95	9539.96	0	0	0	0	13.01
479	210177	2101772	Bela Vista do Maranhão	MA	2018	12	14.74	33339.6	2744.06	0.95	0	0	0	0	75.28
480	210180	2101806	Benedito Leite	MA	2018	85.7143	22286	104459	2861.41	9539.97	0	0	0	0	3.16
481	210190	2101905	Bequimão	MA	2018	7.69231	1	4013.29	2621.54	9539.97	0	0	0	1	26.9
482	210193	2101939	Bernardo do Mearim	MA	2018	12.5	0.954	12127.9	2349.13	0.95	0	0	0	0	24.31
483	210197	2101970	Boa Vista do Gurupi	MA	2018	0	0	1007	2925.07	9538.28	0	0	0	0	22.65
484	210200	2102002	Bom Jardim	MA	2018	39.0438	99807	244412	2590.16	9537.09	0	0	0	1	6.29
485	210203	2102036	Bom Jesus das Selvas	MA	2018	65.1429	127404	650182	2338.16	9535.39	0	0	0	0	12.5
486	210207	2102077	Bom Lugar	MA	2018	0	0	40139	2110.32	9539.97	0	0	0	0	36.25
487	210210	2102101	Brejo	MA	2018	52.381	25372	124620	3586.82	9539.99	0	0	0	0	33.64
488	210215	2102150	Brejo de Areia	MA	2018	0	0	0	3177.94	9539.98	0	0	0	0	9.5
489	210220	2102200	Buriti	MA	2018	57.5	26239	119755	2581.21	9532.74	0	0	0	0	19.37
490	210230	2102309	Buriti Bravo	MA	2018	4.05405	4062	38198.4	2531.44	9539.99	0	0	0	0	15.06
491	210232	2102325	Buriticupu	MA	2018	36.6569	183529	500615	2181.64	9538.03	0	0	0	0	28.18
492	210235	2102358	Buritirana	MA	2018	60	9.54	45516.5	3053.09	9527.79	0	0	0	0	18.81
493	210237	2102374	Cachoeira Grande	MA	2018	0	0	0	3838.73	0.95	0	0	0	0	10.85
494	210240	2102408	Cajapió	MA	2018	0	0	0	2831.38	9540	0	0	0	0	20.42
495	210250	2102507	Cajari	MA	2018	0	0	0	3372.04	9539.98	0	0	0	0	29.16
496	210255	2102556	Campestre do Maranhão	MA	2018	76.9231	1375462	494111	2388.63	9539.98	0	0	0	0	23.23
497	210260	2102606	Cândido Mendes	MA	2018	0	0	982.9	2629.21	9539.99	0	0	0	0	12.28
498	210270	2102705	Cantanhede	MA	2018	9.52381	2154	23416.2	2839.61	9539.99	0	0	0	0	28.29
499	210275	2102754	Capinzal do Norte	MA	2018	30	2862	128701	2655.47	9539.92	0	0	0	0	18.51
500	210280	2102804	Carolina	MA	2018	40.8567	302088	736671	2727.65	9500.42	0	0	0	0	3.78
501	210290	2102903	Carutapera	MA	2018	22.6667	42.49	131947	3004.37	9539.98	0	0	0	0	18.76
502	210300	2103000	Caxias	MA	2018	2.37107	42.81	244561	1966.56	9529.66	0	0	0	0	31.6
503	210310	2103109	Cedral	MA	2018	0	0	239435	2551.09	9539.94	0	0	0	0	37.89
504	210312	2103125	Central do Maranhão	MA	2018	0	0	1130.55	2921.56	9539.99	0	0	0	0	26.97
505	210315	2103158	Centro do Guilherme	MA	2018	0	0	954	2844.39	9539.99	0	0	0	0	11.34
506	210317	2103174	Centro Novo do Maranhão	MA	2018	48	13519	39838.2	3172.86	9539.93	0	0	0	0	2.55
507	210320	2103208	Chapadinha	MA	2018	0.49505	6554	15108	3020.57	9532.82	0	0	0	0	24.37
508	210325	2103257	Cidelândia	MA	2018	19.2913	52895	210703	2956.79	944.45	0	0	0	0	9.98
509	210330	2103307	Codó	MA	2018	8.24742	74172	324545	2058.92	9530.67	0	0	0	0	28.11
510	210340	2103406	Coelho Neto	MA	2018	0.60643	9915	141806	2397.01	9533.66	0	0	0	0	50.48
511	210350	2103505	Colinas	MA	2018	4.45344	14417	127340	2899.5	9536.1	0	0	0	0	20.72
512	210355	2103554	Conceição do Lago-Açu	MA	2018	30	4293	23398.4	3448.83	9539.96	0	0	0	1	21.92
513	210360	2103604	Coroatá	MA	2018	1.82927	4255	64467.5	2554.29	9527.15	0	0	0	0	28.73
514	210370	2103703	Cururupu	MA	2018	0	0	1150	2467.35	9538.2	0	0	0	0	26.07
515	210375	2103752	Davinópolis	MA	2018	18.6046	38922	107247	1895.25	9515.92	0	0	0	0	38.42
516	210380	2103802	Dom Pedro	MA	2018	3.22581	2043	10939.4	2008.61	9539.98	0	0	0	0	65.07
517	210390	2103901	Duque Bacelar	MA	2018	0	0	0	3258.99	9539.99	0	0	0	0	35.53
518	210400	2104008	Esperantinópolis	MA	2018	0	0	0	2864.98	9539.6	0	0	0	0	38.41
519	210405	2104057	Estreito	MA	2018	19.697	186364	436959	1868.45	9539.47	0	0	0	0	15.21
520	210407	2104073	Feira Nova do Maranhão	MA	2018	0	0	2446.21	2579.97	9539.96	0	0	0	0	5.76
521	210408	2104081	Fernando Falcão	MA	2018	100	13706	63917	2953.84	0.95	0	0	0	0	2.02
522	210409	2104099	Formosa da Serra Negra	MA	2018	13.0435	2054	13027.5	3393.64	954	0	0	0	1	5.13
523	210410	2104107	Fortaleza dos Nogueiras	MA	2018	21.5517	29051	106632	2495.93	9539.76	0	0	0	0	6.8
524	210420	2104206	Fortuna	MA	2018	20	4196	8297.58	2903.11	9539.98	0	0	0	0	22.35
525	210430	2104305	Godofredo Viana	MA	2018	0	0	0	2375.19	9539.9	0	0	0	0	16.21
526	210440	2104404	Gonçalves Dias	MA	2018	0	0	0	2443.74	9539.98	0	0	0	0	20.29
527	210450	2104503	Governador Archer	MA	2018	66.6667	1908	31095	2100.04	9539.95	0	0	0	0	24.21
528	210455	2104552	Governador Edison Lobão	MA	2018	10.1364	59493	149204	2094.8	9539.97	0	0	0	0	29.34
529	210460	2104602	Governador Eugênio Barros	MA	2018	37.5	9124	10546.2	3010.13	9539.99	0	0	0	0	20.53
530	210462	2104628	Governador Luiz Rocha	MA	2018	9.09091	0.954	3908	2708.55	9539.93	0	0	0	0	20.83
531	210465	2104651	Governador Newton Bello	MA	2018	91.3043	38077	58273	2514.82	9539.98	0	0	0	0	8.93
532	210467	2104677	Governador Nunes Freire	MA	2018	2.22222	0.954	4799.15	3119.58	9539.94	0	0	0	0	24.7
533	210470	2104701	Graça Aranha	MA	2018	0	0	0	2231.24	9539.98	0	0	0	0	23.07
534	210480	2104800	Grajaú	MA	2018	60.4376	1394476	766748	2179.81	9539.97	0	0	0	0	7.77
535	210490	2104909	Guimarães	MA	2018	0	0	0	2705.34	9539.97	0	0	0	0	25.15
536	210500	2105005	Humberto de Campos	MA	2018	0	0	0	2826.12	954	0	0	0	0	16.62
537	210510	2105104	Icatu	MA	2018	7.14286	0.954	0	3449.64	9539.98	0	0	0	0	23.96
538	210515	2105153	Igarapé do Meio	MA	2018	23.0769	24612	106477	3310.85	9539.99	0	0	0	0	38.04
539	210520	2105203	Igarapé Grande	MA	2018	0	0	64737.9	2523.94	9532.93	0	0	0	0	32.51
540	210530	2105302	Imperatriz	MA	2018	4.05763	825605	607632	2031.59	9519.16	0	0	0	0	188.47
541	210535	2105351	Itaipava do Grajaú	MA	2018	12.5	1908	4040.99	3130.83	9539.99	0	0	0	0	12.83
542	210540	2105401	Itapecuru Mirim	MA	2018	0.70423	5.2	32185	2348.19	9524.41	0	0	0	1	45.77
543	210542	2105427	Itinga do Maranhão	MA	2018	61.0224	406125	737875	2271.3	9533.61	0	0	0	0	7.24
544	210545	2105450	Jatobá	MA	2018	0	0	1908	2859.33	0.95	0	0	0	1	16.9
545	210547	2105476	Jenipapo dos Vieiras	MA	2018	0	0	0	2783.68	9539.99	0	0	0	0	8.37
546	210550	2105500	João Lisboa	MA	2018	21.4286	36878	156397	3127.34	9519.95	0	0	0	0	20.87
547	210560	2105609	Joselândia	MA	2018	0	0	0	2464.81	9539.99	0	0	0	0	22.94
548	210565	2105658	Junco do Maranhão	MA	2018	0	0	0	3609.88	0.95	0	0	0	0	6.21
549	210570	2105708	Lago da Pedra	MA	2018	2.0979	6752	65554.2	2489.51	953.55	0	0	0	0	40.24
550	210580	2105807	Lago do Junco	MA	2018	0	0	16316.7	2065.46	9539.98	0	0	0	0	32.9
551	210590	2105906	Lago Verde	MA	2018	30	3.18	19799	3200.2	9530.1	0	0	0	0	25.99
552	210592	2105922	Lagoa do Mato	MA	2018	40	2386	26171.2	3054.97	9539.98	0	0	0	0	7.43
553	210594	2105948	Lago dos Rodrigues	MA	2018	25	5247	8907.15	2474.77	9539.96	0	0	0	0	40.26
554	210596	2105963	Lagoa Grande do Maranhão	MA	2018	0	0	3816	2454.35	9539.96	0	0	0	0	15.21
555	210598	2105989	Lajeado Novo	MA	2018	57.6923	15699	49621.7	2667.33	9539.99	0	0	0	0	7.04
556	210600	2106003	Lima Campos	MA	2018	0	0	10692.6	2014.99	954	0	0	0	0	36.86
557	210610	2106102	Loreto	MA	2018	80.2469	515002	1.88224e+06	3040.83	9502.19	0	0	0	0	3.36
558	210620	2106201	Luís Domingues	MA	2018	0	0	0	3011.98	0.95	0	0	0	0	14.65
559	210630	2106300	Magalhães de Almeida	MA	2018	91.1765	107.61	158607	2923.19	9539.98	0	0	0	0	45.3
560	210632	2106326	Maracaçumé	MA	2018	6.52174	2862	72401.9	2609.96	9535.44	0	0	0	0	33.34
561	210635	2106359	Marajá do Sena	MA	2018	0	0	0	2377.79	0.95	0	0	0	0	5.57
562	210637	2106375	Maranhãozinho	MA	2018	0	0	0	3260.2	9539.99	0	0	0	0	21.04
563	210640	2106409	Mata Roma	MA	2018	46.1538	18097	111536	4062.23	9539.98	0	0	0	0	30.41
564	210650	2106508	Matinha	MA	2018	0	0	43273.5	2887.92	9494.26	0	0	0	0	56.63
565	210660	2106607	Matões	MA	2018	26.3158	5138	22080.2	2188.15	9514.5	0	0	0	0	15.95
566	210663	2106631	Matões do Norte	MA	2018	0	0	1961	2650.31	9539.97	0	0	0	0	20.7
567	210667	2106672	Milagres do Maranhão	MA	2018	0	0	4891.5	3221.04	9539.99	0	0	0	0	13.31
568	210670	2106706	Mirador	MA	2018	0	0	7275.34	3152.92	9513.41	0	0	0	0	2.46
569	210675	2106755	Miranda do Norte	MA	2018	18.254	27785	73550.9	2686.44	9539.99	0	0	0	0	82.09
570	210680	2106805	Mirinzal	MA	2018	0	0	0	2696.42	9539.98	0	0	0	0	21.68
571	210690	2106904	Monção	MA	2018	0	0	0	2845.07	9539.99	0	0	0	0	26.78
572	210700	2107001	Montes Altos	MA	2018	63.6364	17863	55064	2209.24	9539.98	0	0	0	0	6.19
573	210710	2107100	Morros	MA	2018	0	0	0	3142.01	9533.4	0	0	0	0	11.26
574	210720	2107209	Nina Rodrigues	MA	2018	0	0	0	3387.31	9539.94	0	0	0	0	26.3
575	210725	2107258	Nova Colinas	MA	2018	100	9272	58809.5	3057.33	9539.95	0	0	0	0	7.19
576	210730	2107308	Nova Iorque	MA	2018	88.8889	19732	12686.7	2104.43	9539.95	0	0	0	0	4.79
577	210735	2107357	Nova Olinda do Maranhão	MA	2018	36.8421	7228	59552.6	2500.31	9533.08	0	0	0	0	8.47
578	210740	2107407	Olho d'Água das Cunhãs	MA	2018	28.8889	14114	124702	2787.03	9539.97	0	0	0	1	27.97
579	210745	2107456	Olinda Nova do Maranhão	MA	2018	0	0	0	2633.13	9539.97	0	0	0	0	72.86
580	210750	2107506	Paço do Lumiar	MA	2018	9.67742	147672	983482	1910.82	953.18	0	0	0	0	0
581	210760	2107605	Palmeirândia	MA	2018	0	0	954	3050.38	9539.46	0	0	0	0	36.95
582	210770	2107704	Paraibano	MA	2018	0	0	3849	3011.27	9532.49	0	0	0	0	40.13
583	210780	2107803	Parnarama	MA	2018	60.7477	100.58	269621	2784.73	9539.98	0	0	0	0	10.74
584	210790	2107902	Passagem Franca	MA	2018	81.8182	57.8	84672.8	3020.88	954	0	0	0	0	13.91
585	210800	2108009	Pastos Bons	MA	2018	2.40964	3.5	9011.66	2830.23	9539.96	0	0	0	0	11.84
586	210805	2108058	Paulino Neves	MA	2018	4.7619	2	1986.17	3725.64	9539.89	0	0	0	0	16.23
587	210810	2108108	Paulo Ramos	MA	2018	1.35135	0.954	11793.1	2103.7	9526.3	0	0	0	0	17.98
588	210820	2108207	Pedreiras	MA	2018	1.29683	10017	35694.6	2067.14	9504.99	0	0	0	1	150.03
589	210825	2108256	Pedro do Rosário	MA	2018	100	0.954	5782.3	2531.64	9539.99	0	0	0	0	14.21
590	210830	2108306	Penalva	MA	2018	0	0	9760.71	2575.71	9516.14	0	0	0	0	47.7
591	210840	2108405	Peri Mirim	MA	2018	40	2.1	8100	2265.12	9539.99	0	0	0	0	35.84
592	210845	2108454	Peritoró	MA	2018	5.40541	3816	34618.1	2802.31	954	0	0	0	0	27.92
593	210850	2108504	Pindaré-Mirim	MA	2018	20.5882	56863	458670	3266.43	954	0	0	0	0	119.97
594	210860	2108603	Pinheiro	MA	2018	0.54795	4268	20357	2340.93	9535.15	0	0	0	0	54.85
595	210870	2108702	Pio XII	MA	2018	0	0	1937.15	2517.39	9539.99	0	0	0	0	39.61
596	210880	2108801	Pirapemas	MA	2018	0	0	1933.64	2639.07	9539.96	0	0	0	0	26.9
597	210890	2108900	Poção de Pedras	MA	2018	13.3333	3852	16136.2	1848.29	9539.99	0	0	0	0	18.33
598	210900	2109007	Porto Franco	MA	2018	5.76369	21064	242147	1565.7	9539.92	0	0	0	0	16.7
599	210905	2109056	Porto Rico do Maranhão	MA	2018	0	0	0	2419.29	9540	0	0	0	0	24.11
600	210910	2109106	Presidente Dutra	MA	2018	0.80142	9.37	19068	2189.11	9533.9	0	0	0	1	61.65
601	210920	2109205	Presidente Juscelino	MA	2018	0	0	121654	3395.7	9540	0	0	0	0	35.49
602	210923	2109239	Presidente Médici	MA	2018	0	0	0	2575.58	9539.98	0	0	0	0	15.9
603	210927	2109270	Presidente Sarney	MA	2018	0	0	0	3417.24	9539.98	0	0	0	0	25.91
604	210930	2109304	Presidente Vargas	MA	2018	0	0	1007	3380.35	9539.93	0	0	0	0	33.63
605	210940	2109403	Primeira Cruz	MA	2018	0	0	11521.4	2611.6	9539.99	0	0	0	0	11.39
606	210945	2109452	Raposa	MA	2018	0.25189	1427	33689.3	2516.37	9539.97	0	0	0	0	380.05
607	210950	2109502	Riachão	MA	2018	58.7537	288014	670632	2341.55	9539.88	0	0	0	1	3.18
608	210955	2109551	Ribamar Fiquene	MA	2018	33.3333	15179	143658	2216.59	9539.99	0	0	0	0	10.57
609	210960	2109601	Rosário	MA	2018	0.22936	0.954	10665.1	2020.41	9532.44	0	0	0	0	65.56
610	210970	2109700	Sambaíba	MA	2018	87.1345	218055	775560	2339.74	9539.97	0	0	0	0	2.28
611	210975	2109759	Santa Filomena do Maranhão	MA	2018	62.5	5.55	7530.98	2326.93	9539.98	0	0	0	0	12.39
612	210980	2109809	Santa Helena	MA	2018	0	0	10761.6	2139.99	9536.71	0	0	0	1	19.08
613	210990	2109908	Santa Inês	MA	2018	3.13663	61709	275258	2265.9	9537.45	0	0	0	1	112.61
614	211000	2110005	Santa Luzia	MA	2018	51.0638	263866	521533	2333.53	9535.84	0	0	0	1	14.98
615	211003	2110039	Santa Luzia do Paruá	MA	2018	1.47059	1908	5779.4	3581.75	9539.88	0	0	0	0	24.87
616	211010	2110104	Santa Quitéria do Maranhão	MA	2018	41.8182	27913	30422.9	3963.49	9539.97	0	0	0	0	17.79
617	211020	2110203	Santa Rita	MA	2018	2.36686	4197	64201.8	2638.08	9538.63	0	0	0	0	49.42
618	211023	2110237	Santana do Maranhão	MA	2018	0	0	0	2470.79	943.65	0	0	0	0	14.19
619	211027	2110278	Santo Amaro do Maranhão	MA	2018	0	0	0	2586.18	9539.98	0	0	0	0	9.88
620	211030	2110302	Santo Antônio dos Lopes	MA	2018	0.67114	0.954	12010.5	1985.86	9539.98	0	0	0	0	18.85
621	211040	2110401	São Benedito do Rio Preto	MA	2018	4.34783	0.954	30114.4	3701.75	9531.08	0	0	0	0	19.98
622	211050	2110500	São Bento	MA	2018	0	0	3511.66	2561.12	9537.42	0	0	0	1	97.83
623	211060	2110609	São Bernardo	MA	2018	0	0	2102	2910.39	9510.75	0	0	0	0	28.15
624	211065	2110658	São Domingos do Azeitão	MA	2018	23.8095	15408	158571	2924.59	0.95	0	0	0	0	7.66
625	211070	2110708	São Domingos do Maranhão	MA	2018	3.1746	3454	7599.42	2497.78	9522.57	0	0	0	0	29.83
626	211080	2110807	São Félix de Balsas	MA	2018	5.88235	2.5	5779.34	2249.41	9539.99	0	0	0	0	2.27
627	211085	2110856	São Francisco do Brejão	MA	2018	55.1724	51868	137002	2099.26	9492.16	0	0	0	0	15.63
628	211090	2110906	São Francisco do Maranhão	MA	2018	85	22903	0	2943.72	0.95	0	0	0	0	5.35
629	211100	2111003	São João Batista	MA	2018	0	0	4170.61	2672.71	953.19	0	0	0	0	31.74
630	211102	2111029	São João do Carú	MA	2018	25	1908	4840.32	3020.19	9539.99	0	0	0	0	17.43
631	211105	2111052	São João do Paraíso	MA	2018	91.3043	82904	118642	2128.84	9539.97	0	0	0	1	5.43
632	211107	2111078	São João do Soter	MA	2018	28.5714	5.74	10362.9	3127.37	9539.95	0	0	0	1	12.82
633	211110	2111102	São João dos Patos	MA	2018	2.08333	4051	44462.9	2021.84	9532.96	0	0	0	0	17.44
634	211120	2111201	São José de Ribamar	MA	2018	0.74667	30545	88312.6	2102.89	9528.6	0	0	0	0	978.29
635	211125	2111250	São José dos Basílios	MA	2018	33.3333	0.954	6402.19	2602.5	0.95	0	0	0	0	21.63
636	211130	2111300	São Luís	MA	2018	0.28977	265754	600375	1908.03	9532.65	0	0	0	0	1877.73
637	211140	2111409	São Luís Gonzaga do Maranhão	MA	2018	55.5556	14626	85459.5	2460.73	9517.65	0	0	0	1	20.89
638	211150	2111508	São Mateus do Maranhão	MA	2018	5.50847	12402	42330.8	2500.47	9535.1	0	0	0	0	52.79
639	211153	2111532	São Pedro da Água Branca	MA	2018	13.9535	7224	27046	1997.04	9539.99	0	0	0	0	17.55
640	211157	2111573	São Pedro dos Crentes	MA	2018	20	2862	4823	2824.67	953.99	0	0	0	0	4.75
641	211160	2111607	São Raimundo das Mangabeiras	MA	2018	20.4242	422629	1.2732e+06	2460.25	9528.74	0	0	0	0	5.33
642	211163	2111631	São Raimundo do Doca Bezerra	MA	2018	0	0	0	3555.89	0	0	0	0	0	12.75
643	211167	2111672	São Roberto	MA	2018	0	0	0	3312.76	0.95	0	0	0	0	29.23
644	211170	2111706	São Vicente Ferrer	MA	2018	0	0	483443	2535.54	9539.98	0	0	0	1	56.36
645	211172	2111722	Satubinha	MA	2018	0	0	1908	2406.47	9539.96	0	0	0	0	31.08
646	211174	2111748	Senador Alexandre Costa	MA	2018	0	0	4235.45	2963.72	954	0	0	0	0	25.95
647	211176	2111763	Senador La Rocque	MA	2018	61.25	52394	163419	2745.54	9539.98	0	0	0	0	19.45
648	211178	2111789	Serrano do Maranhão	MA	2018	0	0	0	2621.96	9539.98	0	0	0	0	8.76
649	211180	2111805	Sítio Novo	MA	2018	2.6087	4035	97985.5	2871.23	9532.23	0	0	0	1	5.78
650	211190	2111904	Sucupira do Norte	MA	2018	89.6552	50393	114102	3349.87	9539.97	0	0	0	0	9.9
651	211195	2111953	Sucupira do Riachão	MA	2018	0	0	0	2144.78	0.95	0	0	0	0	6.53
652	211200	2112001	Tasso Fragoso	MA	2018	90.1606	1116047	2.12789e+06	2297.94	951.8	0	0	0	0	1.93
653	211210	2112100	Timbiras	MA	2018	0	0	3816	2899.74	9527.25	0	0	0	1	19.55
654	211220	2112209	Timon	MA	2018	0.33072	9316	41088.2	2135.56	9504.42	0	0	0	0	95.19
655	211223	2112233	Trizidela do Vale	MA	2018	1.90476	1908	10179	1840.16	9521.13	0	0	0	1	74.94
656	211227	2112274	Tufilândia	MA	2018	57.1429	3959	20440.9	3614.67	9539.97	0	0	0	0	21.5
657	211230	2112308	Tuntum	MA	2018	77.5148	135904	116805	2107.49	9537.92	0	0	0	1	12.35
658	211240	2112407	Turiaçu	MA	2018	0	0	9497.04	3292.41	9536.98	0	0	0	0	13.69
659	211245	2112456	Turilândia	MA	2018	73.3333	11581	28262	2583.24	9539.99	0	0	0	0	16.78
660	211250	2112506	Tutóia	MA	2018	0	0	0	2881.03	9533.84	0	0	0	0	37.23
661	211260	2112605	Urbano Santos	MA	2018	79.3103	436561	380269	2886.66	9539.98	0	0	0	0	19.21
662	211270	2112704	Vargem Grande	MA	2018	0	0	4960.94	3367.74	9535.4	0	0	0	0	28.51
663	211280	2112803	Viana	MA	2018	7.5	5.87	43062.8	2261.47	9533.95	0	0	0	0	44.76
664	211285	2112852	Vila Nova dos Martírios	MA	2018	78.3784	129941	452958	2295.54	9536.76	0	0	0	0	11.09
665	211290	2112902	Vitória do Mearim	MA	2018	6.97674	3108	14405.1	2702.76	9537.23	0	0	0	1	45.57
666	211300	2113009	Vitorino Freire	MA	2018	7.89474	7603	149431	2968.95	9536.57	0	0	0	0	26.42
667	211400	2114007	Zé Doca	MA	2018	4.06504	12244	49387.4	2041.66	9539.99	0	0	0	0	24.05
668	220005	2200053	Acauã	PI	2018	0	0	0	2314.28	0.95	0	0	0	1	5.52
669	220010	2200103	Agricolândia	PI	2018	0	0	1908	2729.63	9507.52	0	0	0	0	45.8
670	220020	2200202	Água Branca	PI	2018	0	0	4240.23	2224.47	9521.54	0	0	0	1	178.78
671	220025	2200251	Alagoinha do Piauí	PI	2018	0	0	0	2177.23	9539.96	0	0	0	1	14.25
672	220027	2200277	Alegrete do Piauí	PI	2018	0	0	0	2413.41	9539.96	0	0	0	1	20.15
673	220030	2200301	Alto Longá	PI	2018	1.5625	1076	2915	2124.45	9539.91	0	0	0	0	8.21
674	220040	2200400	Altos	PI	2018	3.99061	21.1	60008.7	1895.76	9529.65	0	0	0	0	42.23
675	220045	2200459	Alvorada do Gurguéia	PI	2018	25	2362	15818.5	3336.65	0.95	0	0	0	0	2.53
676	220050	2200509	Amarante	PI	2018	0	0	7964.68	2973.91	9522.18	0	0	0	0	15.23
677	220060	2200608	Angical do Piauí	PI	2018	3.84615	0.954	9039.75	2302.85	9539.99	0	0	0	0	30.45
678	220070	2200707	Anísio de Abreu	PI	2018	0	0	0	1844.13	9539.95	0	0	0	1	29.06
679	220080	2200806	Antônio Almeida	PI	2018	11.6279	11444	46526.2	2934.31	9539.72	0	0	0	0	4.89
680	220090	2200905	Aroazes	PI	2018	0	0	57731.8	2835.02	9498.86	0	0	0	0	7.12
681	220095	2200954	Aroeiras do Itaim	PI	2018	82.8125	68496	0	2002.34	0.95	0	0	0	1	8.07
682	220100	2201002	Arraial	PI	2018	0	0	0	2614.63	9539.99	0	0	0	0	6.94
683	220105	2201051	Assunção do Piauí	PI	2018	0	0	9883.1	2350.9	9425.9	0	0	0	1	4.63
684	220110	2201101	Avelino Lopes	PI	2018	0	0	5333	2956.98	952.64	0	0	0	1	9.24
685	220115	2201150	Baixa Grande do Ribeiro	PI	2018	85.1989	1416629	4.00456e+06	2832.12	9539.94	0	0	0	0	1.47
686	220117	2201176	Barra D'Alcântara	PI	2018	0	0	0	2778.11	953.99	0	0	0	0	15
687	220120	2201200	Barras	PI	2018	5.32544	10.17	21729.3	3164.54	9532.46	0	0	0	0	27.25
688	220130	2201309	Barreiras do Piauí	PI	2018	98.3607	71785	129301	3174.09	9539.96	0	0	0	0	1.65
689	220140	2201408	Barro Duro	PI	2018	0	0	0	1757.62	9443.11	0	0	0	0	44.15
690	220150	2201507	Batalha	PI	2018	11.8812	10706	16162.9	2887.24	9541.57	0	0	0	1	16.87
691	220155	2201556	Bela Vista do Piauí	PI	2018	0	0	0	2446.97	0.95	0	0	0	1	8.01
692	220157	2201572	Belém do Piauí	PI	2018	0	0	0	2478.8	9539.95	0	0	0	1	14.55
693	220160	2201606	Beneditinos	PI	2018	0	0	0	3064.65	9539.96	0	0	0	0	11.19
694	220170	2201705	Bertolínia	PI	2018	0	0	0	2909.45	9539.89	0	0	0	0	4.48
695	220173	2201739	Betânia do Piauí	PI	2018	0	0	0	2670.27	0.95	0	0	0	1	10.67
696	220177	2201770	Boa Hora	PI	2018	0	0	33563.7	3100.69	0.95	0	0	0	0	20.01
697	220180	2201804	Bocaina	PI	2018	0	0	438449	2530.83	9522.16	0	0	0	0	17.18
698	220190	2201903	Bom Jesus	PI	2018	23.8489	283105	617976	2384.51	9539.39	0	0	0	1	4.56
699	220191	2201919	Bom Princípio do Piauí	PI	2018	80.9524	22433	0	1859.95	0.95	0	0	0	0	10.72
700	220192	2201929	Bonfim do Piauí	PI	2018	0	0	0	2575.42	9539.89	0	0	0	1	19.55
701	220194	2201945	Boqueirão do Piauí	PI	2018	0	0	2479.68	2580.01	9539.75	0	0	0	0	23.68
702	220196	2201960	Brasileira	PI	2018	12.5	3816	6867.13	2393.74	0.95	0	0	0	0	9.44
703	220198	2201988	Brejo do Piauí	PI	2018	0	0	0	3411.43	0.95	0	0	0	1	1.72
704	220200	2202000	Buriti dos Lopes	PI	2018	46.3277	86437	81308.1	2768.44	9546.66	0	0	0	0	28.66
705	220202	2202026	Buriti dos Montes	PI	2018	93.3333	17177	0	2862.91	9539.98	0	0	0	0	3.37
706	220205	2202059	Cabeceiras do Piauí	PI	2018	15.3846	2.36	1027.49	2963.28	953.99	0	0	0	0	17.31
707	220207	2202075	Cajazeiras do Piauí	PI	2018	11.1111	0.954	3155.7	2283.07	0.95	0	0	0	0	6.89
708	220208	2202083	Cajueiro da Praia	PI	2018	19.1304	49383	295914	1737.81	9539.98	0	0	0	0	28.06
709	220209	2202091	Caldeirão Grande do Piauí	PI	2018	0	0	0	2849.27	0.95	0	0	0	1	12.35
710	220210	2202109	Campinas do Piauí	PI	2018	100	25646	0	2545.2	9539.95	0	0	0	1	6.74
711	220211	2202117	Campo Alegre do Fidalgo	PI	2018	0	0	0	2828.89	9539.96	0	0	0	1	7.63
712	220213	2202133	Campo Grande do Piauí	PI	2018	0	0	0	2684.06	9471.97	0	0	0	1	18.98
713	220217	2202174	Campo Largo do Piauí	PI	2018	0	0	954	3151.11	9539.93	0	0	0	0	15.17
714	220220	2202208	Campo Maior	PI	2018	3.84154	28675	89067.7	2020.72	9515.54	0	0	0	0	27.83
715	220225	2202251	Canavieira	PI	2018	0	0	0	3075.5	0.95	0	0	0	0	1.83
716	220230	2202307	Canto do Buriti	PI	2018	80.5128	462426	220103	2225.96	9528.47	0	0	0	1	4.88
717	220240	2202406	Capitão de Campos	PI	2018	0	0	0	2696.85	9539.97	0	0	0	0	19.98
718	220245	2202455	Capitão Gervásio Oliveira	PI	2018	0	0	0	2946.41	9311.77	0	0	0	1	3.6
719	220250	2202505	Caracol	PI	2018	0	0	481582	3197.74	9539.96	0	0	0	1	6.75
720	220253	2202539	Caraúbas do Piauí	PI	2018	9.52381	2859	954	1884.71	9539.95	0	0	0	0	12.4
721	220255	2202554	Caridade do Piauí	PI	2018	0	0	0	2140.51	0.95	0	0	0	1	10.12
722	220260	2202604	Castelo do Piauí	PI	2018	22.6891	31164	43548.7	2794.55	954	0	0	0	0	8.29
723	220265	2202653	Caxingó	PI	2018	0	0	0	2723.26	0.95	0	0	0	1	10.99
724	220270	2202703	Cocal	PI	2018	0	0	0	2220.29	9522.55	0	0	0	0	21.42
725	220271	2202711	Cocal de Telha	PI	2018	20	1062	25750.6	2579.33	9539.99	0	0	0	0	15.73
726	220272	2202729	Cocal dos Alves	PI	2018	0	0	0	2692.64	9539.96	0	0	0	0	18.9
727	220273	2202737	Coivaras	PI	2018	0	0	0	2440.27	9539.99	0	0	0	0	8.25
728	220275	2202752	Colônia do Gurguéia	PI	2018	15.3846	1908	1908	2605.58	9539.94	0	0	0	0	14.98
729	220277	2202778	Colônia do Piauí	PI	2018	0	0	0	2476.26	9539.9	0	0	0	1	8.07
730	220280	2202802	Conceição do Canindé	PI	2018	84.2105	20036	0	2419.24	9539.91	0	0	0	1	5.82
731	220285	2202851	Coronel José Dias	PI	2018	0	0	0	2958.39	9539.96	0	0	0	1	2.44
732	220290	2202901	Corrente	PI	2018	22.5806	75829	158807	2331.68	9518.02	0	0	0	0	8.72
733	220300	2203008	Cristalândia do Piauí	PI	2018	0	0	8273.61	3086.8	9539.96	0	0	0	1	6.87
734	220310	2203107	Cristino Castro	PI	2018	0	0	7058.27	3382.34	9539.54	0	0	0	0	5.63
735	220320	2203206	Curimatá	PI	2018	10.5263	3816	11661.3	2937.84	9507.07	0	0	0	1	4.84
736	220323	2203230	Currais	PI	2018	75.2688	195755	484523	2505.95	0	0	0	0	0	1.56
737	220325	2203255	Curralinhos	PI	2018	0	0	0	3090.92	0.95	0	0	0	0	12.79
738	220327	2203271	Curral Novo do Piauí	PI	2018	0	0	0	2784.42	0.95	0	0	0	1	7.04
739	220330	2203305	Demerval Lobão	PI	2018	4.12371	4.46	12822.5	2392.65	9539.95	0	0	0	0	63.62
740	220335	2203354	Dirceu Arcoverde	PI	2018	0	0	0	3381.03	9539.94	0	0	0	1	6.87
741	220340	2203404	Dom Expedito Lopes	PI	2018	0	0	0	2051.63	9539.83	0	0	0	0	31.48
742	220342	2203420	Domingos Mourão	PI	2018	75	8964	0	2883.74	0.95	0	0	0	0	5.13
743	220345	2203453	Dom Inocêncio	PI	2018	0	0	0	2444.71	9539.97	0	0	0	1	2.47
744	220350	2203503	Elesbão Veloso	PI	2018	40.2985	57328	954	2412.46	947.9	0	0	0	0	10.57
745	220360	2203602	Eliseu Martins	PI	2018	0	0	2216.94	2659.53	9539.91	0	0	0	0	4.49
746	220370	2203701	Esperantina	PI	2018	7.40741	35844	0	2631.51	9530.25	0	0	0	0	43.6
747	220375	2203750	Fartura do Piauí	PI	2018	0	0	0	3251.47	9539.93	0	0	0	1	7.43
748	220380	2203800	Flores do Piauí	PI	2018	0	0	0	2275.49	9539.86	0	0	0	0	4.72
749	220385	2203859	Floresta do Piauí	PI	2018	84.2105	19.96	1410.36	2382.02	0.95	0	0	0	0	13.13
750	220390	2203909	Floriano	PI	2018	2.09044	49063	123442	1840.74	9514.16	0	0	0	0	17.55
751	220400	2204006	Francinópolis	PI	2018	0	0	1010	2102.32	9540	0	0	0	0	19.91
752	220410	2204105	Francisco Ayres	PI	2018	0	0	4336.19	2527.21	9539.85	0	0	0	0	6.66
753	220415	2204154	Francisco Macedo	PI	2018	0	0	0	2333.34	9539.94	0	0	0	1	17.94
754	220420	2204204	Francisco Santos	PI	2018	0	0	0	2092.08	951.73	0	0	0	1	18.83
755	220430	2204303	Fronteiras	PI	2018	0	0	0	2551.69	9420.03	0	0	0	1	14.89
756	220435	2204352	Geminiano	PI	2018	0	0	0	2533.97	9537.7	0	0	0	0	12.29
757	220440	2204402	Gilbués	PI	2018	65.7895	128563	179882	2785.29	9539.99	0	0	0	0	3.06
758	220450	2204501	Guadalupe	PI	2018	76.8421	120488	221452	2508.08	950.52	0	0	0	0	10.26
759	220455	2204550	Guaribas	PI	2018	0	0	0	3235.71	9539.94	0	0	0	1	1.46
760	220460	2204600	Hugo Napoleão	PI	2018	0	0	1961	2177.76	9163.75	0	0	0	0	17.26
761	220465	2204659	Ilha Grande	PI	2018	9.09091	3408	12897	2151.98	9540	0	0	0	0	70.1
762	220470	2204709	Inhuma	PI	2018	1.02041	0.954	1934.5	1988.79	9539.98	0	0	0	0	15.64
763	220480	2204808	Ipiranga do Piauí	PI	2018	0	0	954	1808.89	953.99	0	0	0	0	18.48
764	220490	2204907	Isaías Coelho	PI	2018	82.3529	17386	0	2464.42	9539.94	0	0	0	1	10.86
765	220500	2205003	Itainópolis	PI	2018	46.1538	22335	979.64	1924.13	9539.92	0	0	0	1	13.9
766	220510	2205102	Itaueira	PI	2018	78.125	96173	17393.2	2238.85	9514.95	0	0	0	0	4.31
767	220515	2205151	Jacobina do Piauí	PI	2018	0	0	0	2093.75	9539.99	0	0	0	1	4.31
768	220520	2205201	Jaicós	PI	2018	0	0	0	2491.51	950.38	0	0	0	1	22
769	220525	2205250	Jardim do Mulato	PI	2018	0	0	0	2886.6	0.95	0	0	0	0	8.81
770	220527	2205276	Jatobá do Piauí	PI	2018	16.6667	0.954	0	2595.14	9321.83	0	0	0	0	7.46
771	220530	2205300	Jerumenha	PI	2018	95.4545	89142	86145.2	2892.12	9539.92	0	0	0	0	2.39
772	220535	2205359	João Costa	PI	2018	0	0	0	2341.33	0.95	0	0	0	1	1.67
773	220540	2205409	Joaquim Pires	PI	2018	29.4118	13488	958.11	2973.73	9539.97	0	0	0	0	19.37
774	220545	2205458	Joca Marques	PI	2018	0	0	0	2428.49	0.95	0	0	0	1	32.56
775	220550	2205508	José de Freitas	PI	2018	8.19672	21999	103248	2640.53	9528.18	0	0	0	0	25.4
776	220551	2205516	Juazeiro do Piauí	PI	2018	0	0	983.15	2512.36	0.95	0	0	0	1	5.85
777	220552	2205524	Júlio Borges	PI	2018	0	0	0	3076.69	9539.93	0	0	0	0	4.37
778	220553	2205532	Jurema	PI	2018	0	0	14760.7	2617.06	9539.98	0	0	0	1	3.73
779	220554	2205540	Lagoinha do Piauí	PI	2018	0	0	954	2008.51	9311.04	0	0	0	0	41.87
780	220555	2205557	Lagoa Alegre	PI	2018	18.1818	1908	11094.3	2933.47	9539.95	0	0	0	0	21.55
781	220556	2205565	Lagoa do Barro do Piauí	PI	2018	0	0	0	2531.74	0.95	0	0	0	1	3.5
782	220557	2205573	Lagoa de São Francisco	PI	2018	0	0	0	2013.25	9539.98	0	0	0	0	43.29
783	220558	2205581	Lagoa do Piauí	PI	2018	0	0	7345.63	2959.78	0.95	0	0	0	0	9.48
784	220559	2205599	Lagoa do Sítio	PI	2018	0	0	0	2710.38	0.95	0	0	0	0	6.4
785	220560	2205607	Landri Sales	PI	2018	0	0	0	2639.81	9507.89	0	0	0	0	4.88
786	220570	2205706	Luís Correia	PI	2018	8.29346	56859	129006	2142.59	9523.73	0	0	0	0	28.08
787	220580	2205805	Luzilândia	PI	2018	0	0	0	2695.44	9527.75	0	0	0	0	36.16
788	220585	2205854	Madeiro	PI	2018	0	0	0	2869.96	0.95	0	0	0	0	46.72
789	220590	2205904	Manoel Emídio	PI	2018	4.7619	1.5	18790.2	2014.36	0.95	0	0	0	0	3.3
790	220595	2205953	Marcolândia	PI	2018	0	0	0	2699.19	9539.97	0	0	0	1	60.29
791	220600	2206001	Marcos Parente	PI	2018	76.1194	49851	26894.6	1879.16	9539.92	0	0	0	0	6.72
792	220605	2206050	Massapê do Piauí	PI	2018	100	7557	0	2905.73	9539.93	0	0	0	1	12.14
793	220610	2206100	Matias Olímpio	PI	2018	0	0	0	2933.58	9539.96	0	0	0	0	48.21
794	220620	2206209	Miguel Alves	PI	2018	68.4931	53284	82112.3	2995.76	9535.74	0	0	0	0	24.17
795	220630	2206308	Miguel Leão	PI	2018	29.1667	8109	28969.7	2371.88	0.95	0	0	0	0	13.38
796	220635	2206357	Milton Brandão	PI	2018	0	0	0	2331.19	9540	0	0	0	0	5.05
797	220640	2206407	Monsenhor Gil	PI	2018	0	0	162556	2720.26	954	0	0	0	0	18.62
798	220650	2206506	Monsenhor Hipólito	PI	2018	0	0	0	2559.51	954	0	0	0	1	19.25
799	220660	2206605	Monte Alegre do Piauí	PI	2018	70.1754	118894	498767	2974.93	9539.95	0	0	0	0	4.39
800	220665	2206654	Morro Cabeça no Tempo	PI	2018	0	0	0	3344.56	0.95	0	0	0	1	2.05
801	220667	2206670	Morro do Chapéu do Piauí	PI	2018	0	0	0	2724.11	0.95	0	0	0	0	20.66
802	220669	2206696	Murici dos Portelas	PI	2018	87.5	4936	0	2026.94	9539.98	0	0	0	0	18.95
803	220670	2206704	Nazaré do Piauí	PI	2018	0	0	2744.37	2951.55	9524.26	0	0	0	0	5.59
804	220672	2206720	Nazária	PI	2018	10.4762	11803	9452.35	2607.99	9539.92	0	0	0	0	23.42
805	220675	2206753	Nossa Senhora de Nazaré	PI	2018	20	1.18	0	2065.79	9539.94	0	0	0	0	13.61
806	220680	2206803	Nossa Senhora dos Remédios	PI	2018	0	0	0	2456.49	9539.95	0	0	0	0	24.2
807	220690	2206902	Novo Oriente do Piauí	PI	2018	0	0	0	2225.1	0.95	0	0	0	0	12.5
808	220695	2206951	Novo Santo Antônio	PI	2018	0	0	25266.1	2831.34	0.95	0	0	0	0	6.69
809	220700	2207009	Oeiras	PI	2018	3.20856	22158	16780.8	2028.17	9528.96	0	0	0	1	13.68
810	220710	2207108	Olho D'Água do Piauí	PI	2018	0	0	0	2620.31	0.95	0	0	0	0	13.37
811	220720	2207207	Padre Marcos	PI	2018	21.7391	5798	0	2613.64	9508.38	0	0	0	1	24.63
812	220730	2207306	Paes Landim	PI	2018	0	0	0	2933.61	9539.96	0	0	0	0	10.29
813	220735	2207355	Pajeú do Piauí	PI	2018	0	0	0	2191.4	0.95	0	0	0	0	3.42
814	220740	2207405	Palmeira do Piauí	PI	2018	92.5926	34674	61005.5	2283.46	9539.98	0	0	0	0	2.5
815	220750	2207504	Palmeirais	PI	2018	47.3684	10904	15084.2	2409.73	9539.97	0	0	0	0	9.66
816	220755	2207553	Paquetá	PI	2018	100	83541	0	2459.85	0.95	0	0	0	1	9.14
817	220760	2207603	Parnaguá	PI	2018	60	23848	77063.5	3017.3	9539.96	0	0	0	0	3.14
818	220770	2207702	Parnaíba	PI	2018	4.28233	258435	674782	1729.42	9520.15	0	0	0	0	350.17
819	220775	2207751	Passagem Franca do Piauí	PI	2018	0	0	0	2755.63	0.95	0	0	0	0	6.69
820	220777	2207777	Patos do Piauí	PI	2018	0	0	0	1731.3	9539.93	0	0	0	1	7.94
821	220779	2207793	Pau D'Arco do Piauí	PI	2018	0	0	0	2624.93	0.95	0	0	0	0	9.34
822	220780	2207801	Paulistana	PI	2018	0	0	3461.27	1949.98	9529.11	0	0	0	1	10.55
823	220785	2207850	Pavussu	PI	2018	80	11.78	58435.9	2315.16	9539.64	0	0	0	0	3.38
824	220790	2207900	Pedro II	PI	2018	0	0	2070.67	2917.06	9516.5	0	0	0	1	25.06
825	220793	2207934	Pedro Laurentino	PI	2018	0	0	0	2909.23	0.95	0	0	0	1	2.91
826	220795	2207959	Nova Santa Rita	PI	2018	0	0	121677	2653.25	0.95	0	0	0	1	4.8
827	220800	2208007	Picos	PI	2018	5.05719	218046	20370.7	1639.61	9532.63	0	0	0	1	135.11
828	220810	2208106	Pimenteiras	PI	2018	50	31496	1116.99	2887.63	9539.94	0	0	0	1	2.66
829	220820	2208205	Pio IX	PI	2018	0	0	28250.1	1903.48	9539.98	0	0	0	1	9.44
830	220830	2208304	Piracuruca	PI	2018	15.5779	68572	146972	2621.53	9539.2	0	0	0	1	12.12
831	220840	2208403	Piripiri	PI	2018	8.34371	77.77	21475.3	2012.92	9478.98	0	0	0	0	45.2
832	220850	2208502	Porto	PI	2018	0	0	0	3312.74	953.99	0	0	0	0	49.47
833	220855	2208551	Porto Alegre do Piauí	PI	2018	0	0	3334.9	2767.41	0.95	0	0	0	0	2.31
834	220860	2208601	Prata do Piauí	PI	2018	0	0	1444.54	2647.77	0.95	0	0	0	0	15.88
835	220865	2208650	Queimada Nova	PI	2018	0	0	0	2666.24	9539.98	0	0	0	1	6.98
836	220870	2208700	Redenção do Gurguéia	PI	2018	23.0769	2954	10603.1	3386.98	9539.94	0	0	0	0	3.55
837	220880	2208809	Regeneração	PI	2018	16.4286	32741	210086	2465.44	9510.16	0	0	0	0	14.37
838	220885	2208858	Riacho Frio	PI	2018	97.8261	45724	41298	3118.45	0.95	0	0	0	0	1.94
839	220887	2208874	Ribeira do Piauí	PI	2018	0	0	0	2150.98	0.95	0	0	0	0	4.41
840	220890	2208908	Ribeiro Gonçalves	PI	2018	86.7021	258944	521798	2750.09	0.95	0	0	0	0	1.84
841	220900	2209005	Rio Grande do Piauí	PI	2018	15.5844	17427	0	2371.16	9539.92	0	0	0	0	10.11
842	220910	2209104	Santa Cruz do Piauí	PI	2018	92.4528	60.41	0	2656.52	9539.99	0	0	0	0	10.69
843	220915	2209153	Santa Cruz dos Milagres	PI	2018	11.1111	0.954	954	2708.06	0.95	0	0	0	0	4.09
844	220920	2209203	Santa Filomena	PI	2018	84.6847	393347	672274	3148.94	9539.91	0	0	0	1	1.18
845	220930	2209302	Santa Luz	PI	2018	70.3704	19519	38363.5	3050.42	9539.97	0	0	0	0	4.92
846	220935	2209351	Santana do Piauí	PI	2018	0	0	0	1637.05	0.95	0	0	0	1	41.64
847	220937	2209377	Santa Rosa do Piauí	PI	2018	0	0	0	2380.89	9539.97	0	0	0	0	15.46
848	220940	2209401	Santo Antônio de Lisboa	PI	2018	0	0	0	2791.35	9539.94	0	0	0	0	16.59
849	220945	2209450	Santo Antônio dos Milagres	PI	2018	0	0	0	3450.29	0	0	0	0	0	64.01
850	220950	2209500	Santo Inácio do Piauí	PI	2018	88.6364	52505	12889.1	2622.37	954	0	0	0	1	4.44
851	220955	2209559	São Braz do Piauí	PI	2018	0	0	0	2425.61	9539.95	0	0	0	1	6.77
852	220960	2209609	São Félix do Piauí	PI	2018	0	0	0	2623.32	0.95	0	0	0	0	4.71
853	220965	2209658	São Francisco de Assis do Piauí	PI	2018	0	0	0	2985.61	9539.92	0	0	0	1	5.34
854	220970	2209708	São Francisco do Piauí	PI	2018	11.1111	1062	3556.21	2831.58	9539.93	0	0	0	0	4.79
855	220975	2209757	São Gonçalo do Gurguéia	PI	2018	57.8947	11294	16361.1	3034.08	0.95	0	0	0	0	2.18
856	220980	2209807	São Gonçalo do Piauí	PI	2018	66.6667	1958	16331.2	2203.22	9539.98	0	0	0	0	33.31
857	220985	2209856	São João da Canabrava	PI	2018	0	0	0	2589.93	9539.94	0	0	0	0	9.58
858	220987	2209872	São João da Fronteira	PI	2018	0	0	0	2900.46	9539.98	0	0	0	0	7.37
859	220990	2209906	São João da Serra	PI	2018	0	0	1128.9	2994.62	9539.82	0	0	0	1	6.18
860	220995	2209955	São João da Varjota	PI	2018	62.5	5478	1928.31	2407.31	9540	0	0	0	0	12.22
861	220997	2209971	São João do Arraial	PI	2018	0	0	0	3001.93	9539.9	0	0	0	0	37.2
862	221000	2210003	São João do Piauí	PI	2018	0.38462	0.954	6331.6	2711.5	9507.89	0	0	0	1	13.44
863	221005	2210052	São José do Divino	PI	2018	0	0	27030.9	2199.78	9539.98	0	0	0	0	16.73
864	221010	2210102	São José do Peixe	PI	2018	83.3333	80582	11207.6	2453.52	9539.92	0	0	0	0	2.91
865	221020	2210201	São José do Piauí	PI	2018	0	0	0	2544.12	0.95	0	0	0	0	17.97
866	221030	2210300	São Julião	PI	2018	0	0	0	2688.3	9539.86	0	0	0	1	21.82
867	221035	2210359	São Lourenço do Piauí	PI	2018	0	0	0	2778.13	9539.92	0	0	0	1	6.79
868	221037	2210375	São Luis do Piauí	PI	2018	0	0	0	2788.26	0.95	0	0	0	1	12.12
869	221038	2210383	São Miguel da Baixa Grande	PI	2018	0	0	2000.41	2436.19	9539.97	0	0	0	0	5.5
870	221039	2210391	São Miguel do Fidalgo	PI	2018	0	0	0	2662.22	9539.85	0	0	0	0	3.74
871	221040	2210409	São Miguel do Tapuio	PI	2018	60	28339	6195.56	2175.29	9540	0	0	0	0	3.55
872	221050	2210508	São Pedro do Piauí	PI	2018	2.77778	1062	22856.2	2546.38	9539.99	0	0	0	0	27.5
873	221060	2210607	São Raimundo Nonato	PI	2018	0.33003	0.954	13841.8	2710.96	9528.23	0	0	0	1	14.3
874	221062	2210623	Sebastião Barros	PI	2018	25	2	5985.63	2597.46	9539.94	0	0	0	0	3.9
875	221063	2210631	Sebastião Leal	PI	2018	93.6	301944	1.02984e+06	1860.39	9539.9	0	0	0	0	1.36
876	221065	2210656	Sigefredo Pacheco	PI	2018	0	0	0	1973.85	9539.92	0	0	0	0	9.72
877	221070	2210706	Simões	PI	2018	0	0	0	2293.33	9534.89	0	0	0	1	13.59
878	221080	2210805	Simplício Mendes	PI	2018	5.08475	2908	8357.67	2507.61	953.24	0	0	0	1	9.36
879	221090	2210904	Socorro do Piauí	PI	2018	0	0	0	2651.37	0.95	0	0	0	0	6.01
880	221093	2210938	Sussuapara	PI	2018	0	0	954	1688.44	0.95	0	0	0	0	32.53
881	221095	2210953	Tamboril do Piauí	PI	2018	0	0	0	2668.43	0.95	0	0	0	0	1.83
882	221097	2210979	Tanque do Piauí	PI	2018	0	0	0	2142.3	0.95	0	0	0	0	6.91
883	221100	2211001	Teresina	PI	2018	0.28826	174457	1.33756e+06	2158.37	9530.2	0	0	0	0	619.28
884	221110	2211100	União	PI	2018	14.5423	336364	104325	3074.25	9535.97	0	0	0	0	37.83
885	221120	2211209	Uruçuí	PI	2018	47.6191	827688	2.41019e+06	2454.1	9534.56	0	0	0	0	2.55
886	221130	2211308	Valença do Piauí	PI	2018	13.0573	45486	217874	1652.91	9526.82	0	0	0	0	15.67
887	221135	2211357	Várzea Branca	PI	2018	0	0	0	2443.75	9539.97	0	0	0	1	10.99
888	221140	2211407	Várzea Grande	PI	2018	0	0	261018	2094.79	9539.97	0	0	0	0	18.55
889	221150	2211506	Vera Mendes	PI	2018	0	0	0	2071.84	0.95	0	0	0	1	8.99
890	221160	2211605	Vila Nova do Piauí	PI	2018	0	0	0	2294.52	0.95	0	0	0	1	13.49
891	221170	2211704	Wall Ferraz	PI	2018	100	8698	0	1809.32	954	0	0	0	0	16.5
892	230010	2300101	Abaiara	CE	2018	11.1111	2943	983.15	2632.12	9539.98	0	0	0	0	64.77
893	230015	2300150	Acarape	CE	2018	0	0	11905.3	2807.59	9539.57	0	0	0	0	0
894	230020	2300200	Acaraú	CE	2018	33.1298	192668	484835	2848.41	951.85	0	0	0	0	73.99
895	230030	2300309	Acopiara	CE	2018	3.89105	8724	134867	2459.71	9507.82	0	0	0	1	23.81
896	230040	2300408	Aiuaba	CE	2018	0	0	0	2798.98	9476.05	0	0	0	1	7.11
897	230050	2300507	Alcântaras	CE	2018	0	0	0	1765.99	9539.97	0	0	0	0	83.18
898	230060	2300606	Altaneira	CE	2018	0	0	0	3076.18	9490.54	0	0	0	0	102.61
899	230070	2300705	Alto Santo	CE	2018	16.6038	47188	40042	1703.96	9539.99	0	0	0	1	12.78
900	230075	2300754	Amontada	CE	2018	22.0524	116037	252637	2108.11	9510.96	0	0	0	1	36.61
901	230080	2300804	Antonina do Norte	CE	2018	0	0	0	2616.84	954	0	0	0	1	28.17
902	230090	2300903	Apuiarés	CE	2018	2.53165	2.41	2410.09	2378.93	9464.76	0	0	0	1	27.17
903	230100	2301000	Aquiraz	CE	2018	7.36129	371235	1.28535e+06	2047.22	952.81	0	0	0	0	165.41
904	230110	2301109	Aracati	CE	2018	17.6108	607489	1.94753e+06	1930.94	9528.54	0	0	0	1	60.21
905	230120	2301208	Aracoiaba	CE	2018	8.81612	34386	121240	2356.99	9515.22	0	0	0	1	0
906	230125	2301257	Ararendá	CE	2018	0	0	29574	2343.1	9539.96	0	0	0	0	31.68
907	230130	2301307	Araripe	CE	2018	0	0	0	1794.67	9539.97	0	0	0	1	19.59
908	230140	2301406	Aratuba	CE	2018	11.7647	2047	3059.34	2852.99	9540	0	0	0	1	98.85
909	230150	2301505	Arneiroz	CE	2018	0	0	0	1948.85	9539.97	0	0	0	1	7.35
910	230160	2301604	Assaré	CE	2018	2.7027	3989	0	2775.75	9534.12	0	0	0	1	20.98
911	230170	2301703	Aurora	CE	2018	0	0	0	1919.76	9467.25	0	0	0	0	27.88
912	230180	2301802	Baixio	CE	2018	0	0	1341.25	2863.38	9539.97	0	0	0	1	42.83
913	230185	2301851	Banabuiú	CE	2018	2.5641	0.954	976.96	2082.53	9506.5	0	0	0	1	16.8
914	230190	2301901	Barbalha	CE	2018	2.25391	61288	317562	1856.37	9520.33	0	0	0	0	105.63
915	230195	2301950	Barreira	CE	2018	3.2967	2917	23101.8	2028.72	9539.98	0	0	0	0	0
916	230200	2302008	Barro	CE	2018	0	0	0	2160.62	9514.34	0	0	0	0	31.74
917	230205	2302057	Barroquinha	CE	2018	0	0	78268.2	2494.45	9492.61	0	0	0	0	38.94
918	230210	2302107	Baturité	CE	2018	0	0	16897.9	1996.61	9519.44	0	0	0	1	115.29
919	230220	2302206	Beberibe	CE	2018	35.4772	316189	1.70699e+06	2451.11	9535.86	0	0	0	1	32.97
920	230230	2302305	Bela Cruz	CE	2018	31.4917	31543	11165.6	2074.91	9533.12	0	0	0	1	38.66
921	230240	2302404	Boa Viagem	CE	2018	0	0	1923.8	2827.79	9532.04	0	0	0	1	19.19
922	230250	2302503	Brejo Santo	CE	2018	0.72698	8109	80092.8	1848.06	9516.05	0	0	0	0	74.02
923	230260	2302602	Camocim	CE	2018	6.67351	63646	398449	2182.89	9522	0	0	0	0	56.17
924	230270	2302701	Campos Sales	CE	2018	0	0	0	1736.01	9512.46	0	0	0	1	25.31
925	230280	2302800	Canindé	CE	2018	0.70994	6678	4857.45	2118.1	951.44	0	0	0	1	24.25
926	230290	2302909	Capistrano	CE	2018	0	0	0	2395.27	9409.06	0	0	0	0	79.95
927	230300	2303006	Caridade	CE	2018	17.5	6841	51205	2914.31	9515.48	0	0	0	1	26.49
928	230310	2303105	Cariré	CE	2018	10.5263	6338	7290.75	2760.96	9536.45	0	0	0	0	24.84
929	230320	2303204	Caririaçu	CE	2018	0	0	0	2980.46	949.63	0	0	0	1	43.45
930	230330	2303303	Cariús	CE	2018	20.5128	16041	24349.1	2326.91	9508.29	0	0	0	1	17.85
931	230340	2303402	Carnaubal	CE	2018	16.6667	3816	0	2604.95	951.74	0	0	0	0	48.64
932	230350	2303501	Cascavel	CE	2018	10.4202	254584	1.22146e+06	2125.79	9530.82	0	0	0	1	85.63
933	230360	2303600	Catarina	CE	2018	0	0	0	1960.12	9511.03	0	0	0	1	42.23
934	230365	2303659	Catunda	CE	2018	0	0	0	2639.97	9487.33	0	0	0	1	13.2
935	230370	2303709	Caucaia	CE	2018	0.33309	40061	208655	2026.97	9525.98	0	0	0	1	296.42
936	230380	2303808	Cedro	CE	2018	9.63855	8028	7247.45	2536.59	9513.45	0	0	0	1	34.79
937	230390	2303907	Chaval	CE	2018	80.303	50562	21995.3	3112.23	9519.11	0	0	0	1	54.95
938	230393	2303931	Choró	CE	2018	0	0	0	2710.77	9496.68	0	0	0	1	16.52
939	230395	2303956	Chorozinho	CE	2018	2.24719	5806	10995.8	2110.7	9532.67	0	0	0	1	69.48
940	230400	2304004	Coreaú	CE	2018	26.4151	13356	0	2294.56	9502.2	0	0	0	0	29.98
941	230410	2304103	Crateús	CE	2018	0.98522	7632	0	2118.95	9515.23	0	0	0	1	25.12
942	230420	2304202	Crato	CE	2018	0.4907	16607	125473	2147.64	9500.62	0	0	0	1	111.67
943	230423	2304236	Croatá	CE	2018	0	0	0	2932.05	9539.97	0	0	0	0	25.82
944	230425	2304251	Cruz	CE	2018	0	0	32261.9	2538.88	9529.15	0	0	0	0	73.08
945	230426	2304269	Deputado Irapuan Pinheiro	CE	2018	0	0	0	2957.02	9449.53	0	0	0	1	20.38
946	230427	2304277	Ererê	CE	2018	0	0	0	2024.69	9539.96	0	0	0	0	18.84
947	230428	2304285	Eusébio	CE	2018	0.41996	62449	159938	1905.72	9538.02	0	0	0	0	669.32
948	230430	2304301	Farias Brito	CE	2018	0	0	0	2525.03	953.56	0	0	0	1	37.49
949	230435	2304350	Forquilha	CE	2018	3.01724	6678	980.5	1881.83	9507.05	0	0	0	1	46.75
950	230440	2304400	Fortaleza	CE	2018	0.41201	1246203	7.22015e+06	2026.92	9523.65	0	0	0	0	8460.91
951	230445	2304459	Fortim	CE	2018	10.3448	20034	54841.1	1782.73	9534.67	0	0	0	0	58.84
952	230450	2304509	Frecheirinha	CE	2018	0	0	0	2292.43	9539.99	0	0	0	0	75.91
953	230460	2304608	General Sampaio	CE	2018	0	0	1022.31	3070.87	9539.96	0	0	0	0	33.8
954	230465	2304657	Graça	CE	2018	0	0	4106.38	2003.51	9539.98	0	0	0	0	54.72
955	230470	2304707	Granja	CE	2018	86.5323	780487	87731	2277.74	0.95	0	0	0	0	20.55
956	230480	2304806	Granjeiro	CE	2018	0	0	0	2824.78	9521.26	0	0	0	0	44.63
957	230490	2304905	Groaíras	CE	2018	3.84615	0	0	2159.42	9539.99	0	0	0	1	71.02
958	230495	2304954	Guaiúba	CE	2018	44.5887	205608	639224	1866.52	9518.46	0	0	0	0	99.1
959	230500	2305001	Guaraciaba do Norte	CE	2018	3.61446	10064	46364.1	2718.32	9528.62	0	0	0	0	64.95
960	230510	2305100	Guaramiranga	CE	2018	9.61538	4.77	32343.1	1946.01	9539.97	0	0	0	0	60.49
961	230520	2305209	Hidrolândia	CE	2018	0	0	0	2377.88	9537.42	0	0	0	1	21.05
962	230523	2305233	Horizonte	CE	2018	6.52347	284147	963613	1688.7	9525.74	0	0	0	1	411.25
963	230526	2305266	Ibaretama	CE	2018	48.3871	34388	68364.8	2741.8	9513.17	0	0	0	1	15.18
964	230530	2305308	Ibiapina	CE	2018	8	5924	60501.8	2027.69	9486.48	0	0	0	0	60.24
965	230533	2305332	Ibicuitinga	CE	2018	10.3448	12294	0	2168.77	9539.97	0	0	0	1	29.23
966	230535	2305357	Icapuí	CE	2018	73.1765	702689	2.57126e+06	2499.37	9539.31	0	0	0	1	46.76
967	230540	2305407	Icó	CE	2018	0.44843	1908	6813.24	2666.85	9522.72	0	0	0	1	36.31
968	230550	2305506	Iguatu	CE	2018	1.98453	61653	238796	1955.04	9512.55	0	0	0	1	100.32
969	230560	2305605	Independência	CE	2018	0	0	1937.15	2744	949.59	0	0	0	1	8.13
970	230565	2305654	Ipaporanga	CE	2018	0	0	0	2866.83	9514.47	0	0	0	1	16.5
971	230570	2305704	Ipaumirim	CE	2018	0	0	980.5	2704.39	9539.98	0	0	0	1	45.21
972	230580	2305803	Ipu	CE	2018	0	0	0	1986.43	951.18	0	0	0	1	66.54
973	230590	2305902	Ipueiras	CE	2018	0	0	0	1910.43	9497.63	0	0	0	0	25.86
974	230600	2306009	Iracema	CE	2018	0	0	0	1836.91	9510.82	0	0	0	0	17.32
975	230610	2306108	Irauçuba	CE	2018	1.5873	5208	26911.6	2170.18	9534.35	0	0	0	1	16.43
976	230620	2306207	Itaiçaba	CE	2018	51.6667	29574	71400.8	2344.59	9483.02	0	0	0	0	36.71
977	230625	2306256	Itaitinga	CE	2018	0.72226	10598	37125.3	1554.19	9504.09	0	0	0	0	260.62
978	230630	2306306	Itapagé	CE	2018	0.1171	0.954	7144.26	1856.63	9536.2	0	0	0	1	121.33
979	230640	2306405	Itapipoca	CE	2018	0.49855	11691	82825.7	2529.83	9517.12	0	0	0	1	79.39
980	230650	2306504	Itapiúna	CE	2018	0	0	11052.7	2118.62	9517.44	0	0	0	0	34.2
981	230655	2306553	Itarema	CE	2018	9.51276	42255	298048	2514.39	9524.26	0	0	0	0	57.72
982	230660	2306603	Itatira	CE	2018	0	0	0	3207.08	9531.71	0	0	0	1	26.53
983	230670	2306702	Jaguaretama	CE	2018	0	0	0	2104.86	9539.98	0	0	0	1	10.29
984	230680	2306801	Jaguaribara	CE	2018	5.7971	4262	23470.1	2113.54	9539.99	0	0	0	1	16.99
985	230690	2306900	Jaguaribe	CE	2018	1.69082	8175	130818	1708.51	9539.85	0	0	0	1	18.5
986	230700	2307007	Jaguaruana	CE	2018	36.6603	203892	451580	2084.11	9534.27	0	0	0	1	39.15
987	230710	2307106	Jardim	CE	2018	0	0	683460	2312.36	9535.66	0	0	0	1	49.39
988	230720	2307205	Jati	CE	2018	0	0	0	2070.28	9513.7	0	0	0	1	22.37
989	230725	2307254	Jijoca de Jericoacoara	CE	2018	0	0	0	1782.87	9539.04	0	0	0	0	94.12
990	230730	2307304	Juazeiro do Norte	CE	2018	0.06635	8338	34699.6	1813.73	9516.73	0	0	0	0	1092.81
991	230740	2307403	Jucás	CE	2018	0	0	0	3016.12	9525	0	0	0	1	26.43
992	230750	2307502	Lavras da Mangabeira	CE	2018	0	0	954	2299.93	9524.69	0	0	0	1	33.32
993	230760	2307601	Limoeiro do Norte	CE	2018	30.7234	707715	1.85353e+06	1988.43	9507.29	0	0	0	1	79.03
994	230763	2307635	Madalena	CE	2018	7.69231	1908	91383.1	2613.62	9478.24	0	0	0	1	19.24
995	230765	2307650	Maracanaú	CE	2018	0.17221	34325	154706	1893.99	9529.68	0	0	0	0	2120.32
996	230770	2307700	Maranguape	CE	2018	4.4191	118.09	827462	1898.19	951.64	0	0	0	1	215.1
997	230780	2307809	Marco	CE	2018	8.83234	51687	69378.9	2131.3	9494.95	0	0	0	0	47.25
998	230790	2307908	Martinópole	CE	2018	94.6667	203202	1655.13	2625.83	9501.06	0	0	0	0	37.27
999	230800	2308005	Massapê	CE	2018	1.66667	2943	43338.3	2060.55	9536.52	0	0	0	0	67.82
1000	230810	2308104	Mauriti	CE	2018	1.33333	3108	33590.1	2289.13	9530.91	0	0	0	0	44.64
1001	230820	2308203	Meruoca	CE	2018	0	0	980.58	2665.51	9509.56	0	0	0	0	100.3
1002	230830	2308302	Milagres	CE	2018	0	0	28885.2	2677.51	9502.56	0	0	0	1	47.04
1003	230835	2308351	Milhã	CE	2018	0	0	0	1899.74	948.03	0	0	0	1	26.36
1004	230837	2308377	Miraíma	CE	2018	0	0	0	2311.83	9539.97	0	0	0	1	19.53
1005	230840	2308401	Missão Velha	CE	2018	20.9598	332327	904869	2159.27	9520.84	0	0	0	1	55.23
1006	230850	2308500	Mombaça	CE	2018	0	0	2453.01	1953.13	9534.91	0	0	0	1	20.79
1007	230860	2308609	Monsenhor Tabosa	CE	2018	0	0	0	2781.28	953.53	0	0	0	1	19.37
1008	230870	2308708	Morada Nova	CE	2018	3.57782	59398	122121	2299.87	9530.41	0	0	0	1	22.34
1009	230880	2308807	Moraújo	CE	2018	0	0	0	3071.05	953.99	0	0	0	0	20.91
1010	230890	2308906	Morrinhos	CE	2018	0	0	0	2055.55	9537.57	0	0	0	1	53.79
1011	230900	2309003	Mucambo	CE	2018	0	0	4214.74	1858.5	9532.77	0	0	0	0	76
1012	230910	2309102	Mulungu	CE	2018	18.1818	15776	28296.7	2922.57	9501.97	0	0	0	1	95.8
1013	230920	2309201	Nova Olinda	CE	2018	0	0	0	2995	9539.98	0	0	0	0	54.57
1014	230930	2309300	Nova Russas	CE	2018	0.89286	0.966	1463.81	1969.45	9509.65	0	0	0	0	43.44
1015	230940	2309409	Novo Oriente	CE	2018	0	0	0	2289.66	9536.28	0	0	0	1	30.08
1016	230945	2309458	Ocara	CE	2018	2.85714	4085	25887.2	2280.71	9531.6	0	0	0	1	33.39
1017	230950	2309508	Orós	CE	2018	4.93827	4112	14361.2	2333.8	9539.99	0	0	0	1	37.26
1018	230960	2309607	Pacajus	CE	2018	6.64653	134798	760125	1879.08	9511.99	0	0	0	1	279.59
1019	230970	2309706	Pacatuba	CE	2018	2.41546	32024	96445.2	1848.12	9528.26	0	0	0	0	630.01
1020	230980	2309805	Pacoti	CE	2018	7.40741	3816	20114.3	1860.55	954	0	0	0	0	107.53
1021	230990	2309904	Pacujá	CE	2018	0	0	0	2021.77	9485.72	0	0	0	0	82.05
1022	231000	2310001	Palhano	CE	2018	22.9167	21462	0	2353.68	9448.68	0	0	0	1	21.23
1023	231010	2310100	Palmácia	CE	2018	7.79221	7582	28985.3	2371.96	9511.6	0	0	0	1	112.16
1024	231020	2310209	Paracuru	CE	2018	21.3087	136149	472925	2121.32	9526.71	0	0	0	0	112.73
1025	231025	2310258	Paraipaba	CE	2018	12.66	106381	531421	2019.89	9491.72	0	0	0	0	108.58
1026	231030	2310308	Parambu	CE	2018	0	0	0	1786.34	9536.92	0	0	0	1	13.63
1027	231040	2310407	Paramoti	CE	2018	0	0	0	2740.67	9435.19	0	0	0	1	24.17
1028	231050	2310506	Pedra Branca	CE	2018	0	0	0	2084.42	9522.09	0	0	0	1	33.12
1029	231060	2310605	Penaforte	CE	2018	0.3876	0.954	956.19	3088.13	9539.97	0	0	0	0	60.18
1030	231070	2310704	Pentecoste	CE	2018	12.8155	66154	156416	2046.78	9526.15	0	0	0	1	27.08
1031	231080	2310803	Pereiro	CE	2018	0	0	0	3032.58	9508.98	0	0	0	1	37.56
1032	231085	2310852	Pindoretama	CE	2018	5.32544	17854	82066.2	1749.94	952.3	0	0	0	0	276.12
1033	231090	2310902	Piquet Carneiro	CE	2018	0	0	0	2482.2	9539.97	0	0	0	1	28.62
1034	231095	2310951	Pires Ferreira	CE	2018	0	0	0	2269.69	954	0	0	0	0	44.64
1035	231100	2311009	Poranga	CE	2018	0	0	0	2478.55	9442.9	0	0	0	0	9.42
1036	231110	2311108	Porteiras	CE	2018	0	0	5766.74	1718.17	9490	0	0	0	0	69.16
1037	231120	2311207	Potengi	CE	2018	0	0	6373.25	2637.77	9519.85	0	0	0	0	32.43
1038	231123	2311231	Potiretama	CE	2018	14.2857	0.954	954	2187.56	9539.98	0	0	0	1	15.6
1039	231126	2311264	Quiterianópolis	CE	2018	0	0	0	2001.2	9538.36	0	0	0	1	20.17
1040	231130	2311306	Quixadá	CE	2018	7.1952	109172	366919	1965.11	9517.68	0	0	0	1	43.13
1041	231135	2311355	Quixelô	CE	2018	1.96078	0.954	5864.45	2105.12	9491.86	0	0	0	1	26.78
1042	231140	2311405	Quixeramobim	CE	2018	0.76313	46067	189629	2437.48	9526.06	0	0	0	1	24.14
1043	231150	2311504	Quixeré	CE	2018	60.6658	502279	745447	1770.12	9539.99	0	0	0	1	35.87
1044	231160	2311603	Redenção	CE	2018	3.11615	12076	0	1917.52	9512.8	0	0	0	0	122.37
1045	231170	2311702	Reriutaba	CE	2018	0	0	980.5	1861.68	9539.99	0	0	0	1	49.42
1046	231180	2311801	Russas	CE	2018	6.59164	184565	703838	1711.08	9535.17	0	0	0	1	48.35
1047	231190	2311900	Saboeiro	CE	2018	0	0	0	2549.94	9539.96	0	0	0	1	11.43
1048	231195	2311959	Salitre	CE	2018	0	0	0	2246.4	9506.53	0	0	0	1	20.43
1049	231200	2312007	Santana do Acaraú	CE	2018	38.3721	31482	14146.8	2784.79	9525.7	0	0	0	1	33.24
1050	231210	2312106	Santana do Cariri	CE	2018	0	0	17882.7	2701.52	9524.19	0	0	0	1	20.6
1051	231220	2312205	Santa Quitéria	CE	2018	0	0	3816	2003.35	9520.52	0	0	0	1	10.26
1052	231230	2312304	São Benedito	CE	2018	29.8677	171284	975576	2289.93	9527.52	0	0	0	0	138.82
1053	231240	2312403	São Gonçalo do Amarante	CE	2018	0.78198	30823	147809	2046.74	9529.67	0	0	0	1	58.18
1054	231250	2312502	São João do Jaguaribe	CE	2018	71.7949	26235	65212.6	1571.2	9539.97	0	0	0	1	27.42
1055	231260	2312601	São Luís do Curu	CE	2018	34	16408	35260	2097.74	9530.11	0	0	0	1	105.69
1056	231270	2312700	Senador Pompeu	CE	2018	0	0	980.5	2792.77	9484.43	0	0	0	1	26.61
1057	231280	2312809	Senador Sá	CE	2018	41.6667	4.77	2385	2725.57	9517.33	0	0	0	0	17.82
1058	231290	2312908	Sobral	CE	2018	0.02981	2862	20931	1896.98	9526.68	0	0	0	1	97.34
1059	231300	2313005	Solonópole	CE	2018	0	0	0	1843.47	954	0	0	0	1	11.91
1060	231310	2313104	Tabuleiro do Norte	CE	2018	3.2491	18282	89875.8	1994.25	952.28	0	0	0	1	35.62
1061	231320	2313203	Tamboril	CE	2018	0	0	0	2858.36	9531.41	0	0	0	1	13.12
1062	231325	2313252	Tarrafas	CE	2018	0	0	0	1714.86	9539.97	0	0	0	1	19.64
1063	231330	2313302	Tauá	CE	2018	0	0	18156.9	1793.75	950.05	0	0	0	1	14.56
1064	231335	2313351	Tejuçuoca	CE	2018	0	0	0	2940.91	9539.93	0	0	0	1	25.01
1065	231340	2313401	Tianguá	CE	2018	4.55267	81229	402943	2279.73	953.03	0	0	0	1	82.67
1066	231350	2313500	Trairi	CE	2018	5.31697	25388	177816	2410.62	9533.74	0	0	0	1	59.78
1067	231355	2313559	Tururu	CE	2018	0	0	1966.3	2726.95	9539.97	0	0	0	0	79.17
1068	231360	2313609	Ubajara	CE	2018	21.7984	84499	745403	2162.09	9485.55	0	0	0	0	82.01
1069	231370	2313708	Umari	CE	2018	0	0	1961	2648.22	9539.97	0	0	0	1	29.28
1070	231375	2313757	Umirim	CE	2018	31.4894	101178	175502	3063.38	9539.98	0	0	0	1	62.55
1071	231380	2313807	Uruburetama	CE	2018	3.28947	4988	13885.1	2269.52	9506.78	0	0	0	0	223.8
1072	231390	2313906	Uruoca	CE	2018	75.9921	367.92	17708	2191.54	9539.99	0	0	0	0	19.75
1073	231395	2313955	Varjota	CE	2018	0.8	0.954	1963.65	1933.19	9526.07	0	0	0	1	102.39
1074	231400	2314003	Várzea Alegre	CE	2018	0	0	0	2733.87	9512.63	0	0	0	0	48.71
1075	231410	2314102	Viçosa do Ceará	CE	2018	1.68269	6724	7817.24	2381.41	9501.62	0	0	0	1	46.02
1076	240010	2400109	Acari	RN	2018	10.7143	17587	31867.4	2240.05	9507.28	0	0	0	1	18.33
1077	240020	2400208	Açu	RN	2018	7.51658	99729	441202	2119.36	9529.55	0	0	0	1	44.22
1078	240030	2400307	Afonso Bezerra	RN	2018	93.2643	181935	212655	1860.19	9539.91	0	0	0	1	19.16
1079	240040	2400406	Água Nova	RN	2018	0	0	0	2957.42	9539.93	0	0	0	1	63.73
1080	240050	2400505	Alexandria	RN	2018	4.7619	0.954	2915	2759.26	9524.72	0	0	0	1	35.68
1081	240060	2400604	Almino Afonso	RN	2018	0	0	0	2591.24	9539.95	0	0	0	1	37.18
1082	240070	2400703	Alto do Rodrigues	RN	2018	1.70068	40716	181032	2128.42	9539.95	0	0	0	1	74.87
1083	240080	2400802	Angicos	RN	2018	2.27273	0.954	4136.83	2494.43	9526.79	0	0	0	1	15.81
1084	240090	2400901	Antônio Martins	RN	2018	0	0	983.15	2819.23	951.04	0	0	0	1	29.14
1085	240100	2401008	Apodi	RN	2018	77.8213	1225431	2.23551e+06	2252.67	9516.4	0	0	0	1	22.35
1086	240110	2401107	Areia Branca	RN	2018	0	0	8330.04	1915.76	9529.25	0	0	0	1	81.03
1087	240120	2401206	Arês	RN	2018	4.46549	33893	243951	2497.54	9539.97	0	0	0	0	122.87
1088	240130	2401305	Augusto Severo	RN	2018	0	0	954	1940.9	9514.97	0	0	0	0	10.75
1089	240140	2401404	Baía Formosa	RN	2018	1.6142	21999	264176	2190.28	953.99	0	0	0	1	37.25
1090	240145	2401453	Baraúna	RN	2018	77.8267	1071909	2.0006e+06	1989.72	9529.32	0	0	0	1	33.9
1091	240150	2401503	Barcelona	RN	2018	0	0	0	2592.15	9526.04	0	0	0	1	26.22
1092	240160	2401602	Bento Fernandes	RN	2018	0	0	6493.78	3005.29	9539.98	0	0	0	1	18.17
1093	240165	2401651	Bodó	RN	2018	11.4286	4362	4898.32	1898.66	9472.44	0	0	0	1	8.88
1094	240170	2401701	Bom Jesus	RN	2018	10.8696	4.77	0	1827.1	951.43	0	0	0	0	83.19
1095	240180	2401800	Brejinho	RN	2018	5.55556	4.77	43797.7	2079.92	9539.97	0	0	0	1	204.83
1096	240185	2401859	Caiçara do Norte	RN	2018	77.0186	116584	170644	3011.81	9537.72	0	0	0	1	28.97
1097	240190	2401909	Caiçara do Rio do Vento	RN	2018	0	0	3877.98	3237.52	9539.95	0	0	0	1	13.98
1098	240200	2402006	Caicó	RN	2018	0.08074	1431	24631.4	1797.92	9515.08	0	0	0	1	54.99
1099	240210	2402105	Campo Redondo	RN	2018	0	0	1908	2397.62	9539.96	0	0	0	1	52.13
1100	240220	2402204	Canguaretama	RN	2018	49.0177	597778	1.83152e+06	2840.31	9538.6	0	0	0	1	138.5
1101	240230	2402303	Caraúbas	RN	2018	50	104.5	178820	2225.51	9498.08	0	0	0	1	18.66
1102	240240	2402402	Carnaúba dos Dantas	RN	2018	0	0	0	2128.41	9535.12	0	0	0	1	32.96
1103	240250	2402501	Carnaubais	RN	2018	69.3333	119017	131580	2538.92	954	0	0	0	1	20.57
1104	240260	2402600	Ceará-Mirim	RN	2018	8.33333	73376	487196	1929.25	9530.22	0	0	0	1	100.85
1105	240270	2402709	Cerro Corá	RN	2018	0	0	975.2	2303.48	9516.77	0	0	0	1	28.4
1106	240280	2402808	Coronel Ezequiel	RN	2018	0	0	0	2381.3	9495.17	0	0	0	1	29.65
1107	240290	2402907	Coronel João Pessoa	RN	2018	0	0	0	2635.35	9539.97	0	0	0	1	41.9
1108	240300	2403004	Cruzeta	RN	2018	0	0	983.15	2229.86	9531.47	0	0	0	1	27.09
1109	240310	2403103	Currais Novos	RN	2018	1.40023	10971	31799.3	1787.04	9473.64	0	0	0	1	51.67
1110	240320	2403202	Doutor Severiano	RN	2018	0	0	0	2803.72	9536.43	0	0	0	1	62.25
1111	240325	2403251	Parnamirim	RN	2018	1.17314	141776	382158	1668.93	9516.56	0	0	0	1	2062.75
1112	240330	2403301	Encanto	RN	2018	0	0	0	2780.6	9539.97	0	0	0	1	44.6
1113	240340	2403400	Equador	RN	2018	0	0	0	2262	9539.95	0	0	0	1	22.78
1114	240350	2403509	Espírito Santo	RN	2018	2.85714	0.954	5165	2656.43	9539.97	0	0	0	1	77.5
1115	240360	2403608	Extremoz	RN	2018	1.01868	6263	87633.4	1977.48	9539.95	0	0	0	0	200.67
1116	240370	2403707	Felipe Guerra	RN	2018	26.4706	9228	15211.3	1861.7	9539.95	0	0	0	1	22.23
1117	240375	2403756	Fernando Pedroza	RN	2018	0	0	0	2294.38	9539.95	0	0	0	1	9.42
1118	240380	2403806	Florânia	RN	2018	0	0	1929.2	1810.55	9532.54	0	0	0	1	18.07
1119	240390	2403905	Francisco Dantas	RN	2018	0	0	0	1808.31	9539.98	0	0	0	1	15.62
1120	240400	2404002	Frutuoso Gomes	RN	2018	0	0	0	2255.37	954	0	0	0	1	64.71
1121	240410	2404101	Galinhos	RN	2018	20.2381	16423	140119	2230.53	9539.92	0	0	0	1	8
1122	240420	2404200	Goianinha	RN	2018	55.0584	724.99	287281	2133.68	9504.42	0	0	0	1	135.12
1123	240430	2404309	Governador Dix-Sept Rosado	RN	2018	88.7671	335719	538229	2319.56	949.02	0	0	0	1	11.51
1124	240440	2404408	Grossos	RN	2018	4.62963	7.1	31683	1884.44	9539.96	0	0	0	1	82.72
1125	240450	2404507	Guamaré	RN	2018	7.36842	13901	101567	2508.62	9512.81	0	0	0	1	59.42
1126	240460	2404606	Ielmo Marinho	RN	2018	11.4286	3816	51101.9	2172.91	9539.95	0	0	0	1	43.68
1127	240470	2404705	Ipanguaçu	RN	2018	91.8114	727343	1.04433e+06	1829.38	951.03	0	0	0	1	41.03
1128	240480	2404804	Ipueira	RN	2018	0	0	4412.25	2060.05	9473.79	0	0	0	1	17.5
1129	240485	2404853	Itajá	RN	2018	0	0	0	2129.46	9535.19	0	0	0	1	36.84
1130	240490	2404903	Itaú	RN	2018	0	0	0	2765.44	9494.71	0	0	0	1	44.03
1131	240500	2405009	Jaçanã	RN	2018	0	0	0	2698.03	9539.98	0	0	0	1	165.43
1132	240510	2405108	Jandaíra	RN	2018	96.577	317481	701886	1872.69	9539.97	0	0	0	1	15.5
1133	240520	2405207	Janduís	RN	2018	0	0	980.5	2265.22	9539.98	0	0	0	1	17.35
1134	240530	2405306	Januário Cicco	RN	2018	0	0	0	2066.76	954	0	0	0	0	59.08
1135	240540	2405405	Japi	RN	2018	0	0	0	2522.89	9539.97	0	0	0	1	27.08
1136	240550	2405504	Jardim de Angicos	RN	2018	0	0	980.5	2393.75	0.95	0	0	0	1	10.3
1137	240560	2405603	Jardim de Piranhas	RN	2018	4.82759	6678	7679.35	1923.24	9517.85	0	0	0	1	44.56
1138	240570	2405702	Jardim do Seridó	RN	2018	0.47393	1908	4854.2	1649.75	9520.28	0	0	0	1	33.71
1139	240580	2405801	João Câmara	RN	2018	0.15649	0.954	14917.4	2676.6	9487.07	0	0	0	1	48.6
1140	240590	2405900	João Dias	RN	2018	0	0	0	2714.12	9540	0	0	0	1	30.11
1141	240600	2406007	José da Penha	RN	2018	0	0	0	2271.12	9539.99	0	0	0	1	50.64
1142	240610	2406106	Jucurutu	RN	2018	2.07715	6678	10055.5	2390.37	9523.04	0	0	0	1	19.57
1143	240615	2406155	Jundiá	RN	2018	0	0	980.5	2086.26	0.95	0	0	0	1	86.76
1144	240620	2406205	Lagoa d'Anta	RN	2018	0	0	1961	2305.52	9531.67	0	0	0	1	63.68
1145	240630	2406304	Lagoa de Pedras	RN	2018	9.09091	0.954	954	1997.32	9539.99	0	0	0	1	63.6
1146	240640	2406403	Lagoa de Velhos	RN	2018	0	0	980.5	2634.92	0.95	0	0	0	1	24.47
1147	240650	2406502	Lagoa Nova	RN	2018	0	0	3372.92	2063.79	9503.55	0	0	0	1	87.79
1148	240660	2406601	Lagoa Salgada	RN	2018	73.6842	13751	40027.5	2433.72	954	0	0	0	1	103.53
1149	240670	2406700	Lajes	RN	2018	12.5	4.77	15375.3	2342.71	9468.27	0	0	0	1	16.56
1150	240680	2406809	Lajes Pintadas	RN	2018	0	0	0	1962.16	9539.98	0	0	0	1	36.52
1151	240690	2406908	Lucrécia	RN	2018	0	0	0	2250.05	9539.95	0	0	0	1	128.22
1152	240700	2407005	Luís Gomes	RN	2018	0	0	0	3106.25	954	0	0	0	1	60.53
1153	240710	2407104	Macaíba	RN	2018	4.00165	95133	347241	1907.91	953.54	0	0	0	1	156.33
1154	240720	2407203	Macau	RN	2018	7.74908	40854	489612	1658.32	9529.4	0	0	0	1	40.74
1155	240725	2407252	Major Sales	RN	2018	0	0	3881.36	2831.58	9539.99	0	0	0	1	124.43
1156	240730	2407302	Marcelino Vieira	RN	2018	0	0	8916.82	2323.19	9539.95	0	0	0	1	24.18
1157	240740	2407401	Martins	RN	2018	0	0	980.5	2049.54	9443.4	0	0	0	1	51.29
1158	240750	2407500	Maxaranguape	RN	2018	10.1852	13294	103875	2146.98	9539.89	0	0	0	0	92.29
1159	240760	2407609	Messias Targino	RN	2018	0	0	0	2282.36	9539.88	0	0	0	1	33.81
1160	240770	2407708	Montanhas	RN	2018	0	0	983.15	2654.6	954	0	0	0	1	137.39
1161	240780	2407807	Monte Alegre	RN	2018	13.7441	30873	0	1931.62	9522.57	0	0	0	0	105.44
1162	240790	2407906	Monte das Gameleiras	RN	2018	0	0	0	2834.54	954	0	0	0	1	29.56
1163	240800	2408003	Mossoró	RN	2018	14.4506	2994085	5.99632e+06	1809.65	9488.5	0	0	0	1	140.08
1164	240810	2408102	Natal	RN	2018	0.40629	336403	1.46816e+06	1952.47	9514.99	0	0	0	0	5242.74
1165	240820	2408201	Nísia Floresta	RN	2018	18.9293	118183	347040	2062.12	9523.15	0	0	0	0	88.55
1166	240830	2408300	Nova Cruz	RN	2018	0.489	1908	21553.9	2664.39	9498.78	0	0	0	1	134.1
1167	240840	2408409	Olho-d'Água do Borges	RN	2018	0	0	0	1731.07	9539.94	0	0	0	1	30.26
1168	240850	2408508	Ouro Branco	RN	2018	0	0	0	1836.6	9539.97	0	0	0	1	19
1169	240860	2408607	Paraná	RN	2018	0	0	0	2813.32	9539.99	0	0	0	1	52
1170	240870	2408706	Paraú	RN	2018	0	0	983.15	1709.41	9539.96	0	0	0	1	9.88
1171	240880	2408805	Parazinho	RN	2018	23.8095	4794	8754.35	2850.6	9536.73	0	0	0	1	22.51
1172	240890	2408904	Parelhas	RN	2018	0.10549	0.954	8876	1816.13	9506.62	0	0	0	1	41.69
1173	240895	2408953	Rio do Fogo	RN	2018	82.0225	141162	72356.1	2833.02	9539.99	0	0	0	0	71.4
1174	240910	2409100	Passa e Fica	RN	2018	4.61538	2862	5010.26	2983.95	9539.96	0	0	0	1	310.32
1175	240920	2409209	Passagem	RN	2018	0	0	2970.71	1822.4	0.95	0	0	0	1	74.61
1176	240930	2409308	Patu	RN	2018	0	0	0	2170.58	951.53	0	0	0	1	39.8
1177	240933	2409332	Santa Maria	RN	2018	5.47945	4348	7949.95	2358.39	9539.96	0	0	0	1	24.96
1178	240940	2409407	Pau dos Ferros	RN	2018	0	0	980.5	1879.92	9471.41	0	0	0	1	116.11
1179	240950	2409506	Pedra Grande	RN	2018	21.5789	38131	105499	3186.05	9539.92	0	0	0	1	14.81
1180	240960	2409605	Pedra Preta	RN	2018	0	0	5.31757e+06	2888.3	0.95	0	0	0	1	8.4
1181	240970	2409704	Pedro Avelino	RN	2018	7.69231	0.954	13030.3	2403.8	9480.36	0	0	0	1	7.12
1182	240980	2409803	Pedro Velho	RN	2018	26.6667	19372	35023	2641.09	9527.36	0	0	0	1	76.63
1183	240990	2409902	Pendências	RN	2018	22.6191	118133	618302	2202.65	9539.95	0	0	0	1	35.75
1184	241000	2410009	Pilões	RN	2018	0	0	3816	2697.6	9539.97	0	0	0	1	46.03
1185	241010	2410108	Poço Branco	RN	2018	63.1579	11448	31453.5	2460.77	9539.92	0	0	0	1	66.38
1186	241020	2410207	Portalegre	RN	2018	0	0	1023.77	1906.48	9539.98	0	0	0	1	71.12
1187	241025	2410256	Porto do Mangue	RN	2018	31.25	14412	76031.4	2997	0.95	0	0	0	1	18.34
1188	241030	2410306	Presidente Juscelino	RN	2018	6.89655	4565	0	2414.65	9539.98	0	0	0	0	47.19
1189	241040	2410405	Pureza	RN	2018	54.2857	19183	199862	2950.28	9539.86	0	0	0	1	18.87
1190	241050	2410504	Rafael Fernandes	RN	2018	0	0	0	2891.2	9539.97	0	0	0	1	64.77
1191	241060	2410603	Rafael Godeiro	RN	2018	0	0	0	2017.3	9539.91	0	0	0	1	31.92
1192	241070	2410702	Riacho da Cruz	RN	2018	0	0	0	2455.92	9539.91	0	0	0	1	27.85
1193	241080	2410801	Riacho de Santana	RN	2018	0	0	30341.9	3156.06	9495.12	0	0	0	1	32.86
1194	241090	2410900	Riachuelo	RN	2018	0	0	122913	3209.75	9537.11	0	0	0	1	30.56
1195	241100	2411007	Rodolfo Fernandes	RN	2018	0	0	954	2233.94	9539.96	0	0	0	1	28.88
1196	241105	2411056	Tibau	RN	2018	0.76923	0.954	12206.1	1726.46	9539.91	0	0	0	1	24.04
1197	241110	2411106	Ruy Barbosa	RN	2018	0	0	1961	2384.49	9539.98	0	0	0	1	28.68
1198	241120	2411205	Santa Cruz	RN	2018	4.5208	43301	69165.6	1853.22	951.71	0	0	0	1	63.03
1199	241140	2411403	Santana do Matos	RN	2018	0	0	8698.36	1653.11	9497.32	0	0	0	1	9.09
1200	241142	2411429	Santana do Seridó	RN	2018	0	0	1930.11	2411.91	954	0	0	0	1	14.17
1201	241150	2411502	Santo Antônio	RN	2018	2.38095	3.49	41429.4	1863.87	951.86	0	0	0	1	79.67
1202	241160	2411601	São Bento do Norte	RN	2018	36.5079	50292	122820	2413.66	9539.97	0	0	0	1	9.62
1203	241170	2411700	São Bento do Trairí	RN	2018	66.6667	1908	0	2258.1	953.99	0	0	0	1	23.06
1204	241180	2411809	São Fernando	RN	2018	2.43902	0.954	4065	2001.08	9504.49	0	0	0	1	8.83
1205	241190	2411908	São Francisco do Oeste	RN	2018	0	0	0	2738.01	9539.98	0	0	0	1	55.56
1206	241200	2412005	São Gonçalo do Amarante	RN	2018	1.04659	32166	0	1851.98	9521.57	0	0	0	0	404.73
1207	241210	2412104	São João do Sabugi	RN	2018	0	0	2254.5	1928.91	9418.21	0	0	0	1	22.31
1208	241220	2412203	São José de Mipibu	RN	2018	4.02685	49468	342482	1867.04	9536.2	0	0	0	1	150.31
1209	241230	2412302	São José do Campestre	RN	2018	0	0	2748.78	1737.36	9534.76	0	0	0	1	37.62
1210	241240	2412401	São José do Seridó	RN	2018	0	0	0	2704.74	9540	0	0	0	1	26.37
1211	241250	2412500	São Miguel	RN	2018	1.33333	0.954	16115.4	3016.75	9534.86	0	0	0	1	140.65
1212	241255	2412559	São Miguel do Gostoso	RN	2018	9.7561	29626	19130	2411.9	9539.95	0	0	0	1	27.67
1213	241260	2412609	São Paulo do Potengi	RN	2018	1.19048	1908	23615.1	2824.36	9539.91	0	0	0	1	72.52
1214	241270	2412708	São Pedro	RN	2018	20	3816	36602.9	2615.84	954	0	0	0	1	30.8
1215	241280	2412807	São Rafael	RN	2018	22.2222	3816	4830.44	2021.72	9539.95	0	0	0	1	17.51
1216	241290	2412906	São Tomé	RN	2018	0	0	979.64	2376.95	9539.98	0	0	0	1	12.82
1217	241300	2413003	São Vicente	RN	2018	0	0	967.25	2468.65	9539.98	0	0	0	1	32.34
1218	241310	2413102	Senador Elói de Souza	RN	2018	12.5	0.954	2160.71	2832.61	9511.67	0	0	0	1	39.67
1219	241320	2413201	Senador Georgino Avelino	RN	2018	63.6364	7.06	30896.6	2183.02	9539.99	0	0	0	1	168.39
1220	241330	2413300	Serra de São Bento	RN	2018	0	0	954	3025.93	9539.94	0	0	0	1	59.76
1221	241335	2413359	Serra do Mel	RN	2018	0	0	2540.96	2493.55	9437.08	0	0	0	1	19.01
1222	241340	2413409	Serra Negra do Norte	RN	2018	0.63898	1908	15576.9	1775.09	9539.95	0	0	0	1	14.34
1223	241350	2413508	Serrinha	RN	2018	12.5	0.994	10504.2	2370.33	953.99	0	0	0	1	32.48
1224	241355	2413557	Serrinha dos Pintos	RN	2018	0	0	0	2843.67	9539.96	0	0	0	1	39.09
1225	241360	2413607	Severiano Melo	RN	2018	0	0	0	2099.6	954	0	0	0	1	17.73
1226	241370	2413706	Sítio Novo	RN	2018	0	0	0	1909.5	9512.39	0	0	0	0	25.68
1227	241380	2413805	Taboleiro Grande	RN	2018	0	0	0	2099.17	953.99	0	0	0	1	20.51
1228	241390	2413904	Taipu	RN	2018	13.6842	12948	67648.7	2084.08	9514.9	0	0	0	1	34.75
1229	241400	2414001	Tangará	RN	2018	1.5748	1908	31035	2578.64	0.95	0	0	0	1	45.9
1230	241410	2414100	Tenente Ananias	RN	2018	0	0	0	2030.48	9534.61	0	0	0	1	47.91
1231	241415	2414159	Tenente Laurentino Cruz	RN	2018	0	0	980.5	2332.17	9539.97	0	0	0	1	85.81
1232	241420	2414209	Tibau do Sul	RN	2018	0.84317	9452	58736.9	1899.76	9521.05	0	0	0	0	135.53
1233	241430	2414308	Timbaúba dos Batistas	RN	2018	19.0476	3862	6045.9	2367.83	9539.99	0	0	0	1	17.77
1234	241440	2414407	Touros	RN	2018	24.8555	133695	669235	2167.95	953.97	0	0	0	1	40.12
1235	241445	2414456	Triunfo Potiguar	RN	2018	0	0	3489.3	2452.25	9539.91	0	0	0	1	12.13
1236	241450	2414506	Umarizal	RN	2018	0	0	0	2102.93	9538.8	0	0	0	1	49.59
1237	241460	2414605	Upanema	RN	2018	82.3328	479.49	628831	1797.53	9522.44	0	0	0	1	16.63
1238	241470	2414704	Várzea	RN	2018	0	0	5828.22	2784.04	9539.99	0	0	0	1	75.46
1239	241475	2414753	Venha-Ver	RN	2018	0	0	0	2901.98	954	0	0	0	1	57.93
1240	241480	2414803	Vera Cruz	RN	2018	17.5439	10202	57171.2	1503.03	9431.67	0	0	0	1	146.89
1241	241490	2414902	Viçosa	RN	2018	0	0	0	2358.8	0.95	0	0	0	1	45.17
1242	241500	2415008	Vila Flor	RN	2018	0	0	0	3333.29	0.95	0	0	0	1	66.01
1243	250010	2500106	Água Branca	PB	2018	0	0	0	3069.62	952.82	0	0	0	0	42.94
1244	250020	2500205	Aguiar	PB	2018	0	0	0	2724.14	9539.9	0	0	0	1	16.16
1245	250030	2500304	Alagoa Grande	PB	2018	4.22535	5766	50835.9	2116.96	9510.59	0	0	0	1	89.29
1246	250040	2500403	Alagoa Nova	PB	2018	53.4884	116208	421396	2137.1	9532.86	0	0	0	1	166.4
1247	250050	2500502	Alagoinha	PB	2018	25.974	20409	50271.9	2548.04	9526.14	0	0	0	1	148.14
1248	250053	2500536	Alcantil	PB	2018	0	0	0	1845.5	0.95	0	0	0	1	17.89
1249	250057	2500577	Algodão de Jandaíra	PB	2018	100	0.96	0	4136.32	0	0	0	0	1	11.3
1250	250060	2500601	Alhandra	PB	2018	4.41767	46135	464821	2031.58	9533.68	0	0	0	0	106.16
1251	250070	2500700	São João do Rio do Peixe	PB	2018	3.2967	2862	13834.9	3016.66	9511.24	0	0	0	1	37.87
1252	250073	2500734	Amparo	PB	2018	0	0	980.5	2893.39	0.95	0	0	0	1	18.26
1253	250077	2500775	Aparecida	PB	2018	7.14286	4.33	23307.1	2424.13	9520.33	0	0	0	1	28.19
1254	250080	2500809	Araçagi	PB	2018	4.34783	1908	28902.2	2228.44	9502.96	0	0	0	1	73.89
1255	250090	2500908	Arara	PB	2018	0	0	0	2037.67	9491.26	0	0	0	1	135.59
1256	250100	2501005	Araruna	PB	2018	0	0	7687.65	2257.79	9526.98	0	0	0	1	83.77
1257	250110	2501104	Areia	PB	2018	32.5203	39588	188183	2032.28	9506.46	0	0	0	1	86.19
1258	250115	2501153	Areia de Baraúnas	PB	2018	0	0	0	3090.26	0.95	0	0	0	1	19.09
1259	250120	2501203	Areial	PB	2018	0	0	0	3271.22	9539.95	0	0	0	1	194.58
1260	250130	2501302	Aroeiras	PB	2018	0	0	0	3141.28	9536.69	0	0	0	1	51.21
1261	250135	2501351	Assunção	PB	2018	0	0	0	2876.34	0.95	0	0	0	1	30.61
1262	250140	2501401	Baía da Traição	PB	2018	0	0	0	2769.48	9539.97	0	0	0	0	87.03
1263	250150	2501500	Bananeiras	PB	2018	1.47059	1908	22776.1	2909.37	9503.1	0	0	0	1	82.29
1264	250153	2501534	Baraúna	PB	2018	0	0	0	2567.4	0.95	0	0	0	0	95.51
1265	250157	2501575	Barra de Santana	PB	2018	0	0	1963.65	2137.55	9539.95	0	0	0	1	22.03
1266	250160	2501609	Barra de Santa Rosa	PB	2018	0	0	980.5	2734.08	954	0	0	0	1	19.68
1267	250170	2501708	Barra de São Miguel	PB	2018	33.3333	1908	6445.65	2593.34	9539.98	0	0	0	1	9.98
1268	250180	2501807	Bayeux	PB	2018	0.21243	3972	9108.66	2051.91	9492.22	0	0	0	0	3506.32
1269	250190	2501906	Belém	PB	2018	0.75188	1.3	0	2085.32	9516.99	0	0	0	0	176.13
1270	250200	2502003	Belém do Brejo do Cruz	PB	2018	0	0	0	2461.54	954	0	0	0	1	12.2
1271	250205	2502052	Bernardino Batista	PB	2018	0	0	0	3536.25	9539.93	0	0	0	1	67.02
1272	250210	2502102	Boa Ventura	PB	2018	0	0	0	2875.32	9540	0	0	0	1	31.79
1273	250215	2502151	Boa Vista	PB	2018	2.10526	1908	0	2018.36	9540	0	0	0	0	14.63
1274	250220	2502201	Bom Jesus	PB	2018	0	0	0	2997.36	9539.99	0	0	0	0	55.17
1275	250230	2502300	Bom Sucesso	PB	2018	0	0	0	2330.28	9539.36	0	0	0	1	27.13
1276	250240	2502409	Bonito de Santa Fé	PB	2018	68.1818	16068	983.15	2708.85	9506.7	0	0	0	1	51.67
1277	250250	2502508	Boqueirão	PB	2018	2.06186	1908	6789.3	2645.59	9539.98	0	0	0	1	47.4
1278	250260	2502607	Igaracy	PB	2018	0	0	0	2703.19	9539.95	0	0	0	1	32.18
1279	250270	2502706	Borborema	PB	2018	0	0	4770	2439.79	954	0	0	0	0	207.67
1280	250280	2502805	Brejo do Cruz	PB	2018	0	0	980.5	2166.64	9539.99	0	0	0	1	35.07
1281	250290	2502904	Brejo dos Santos	PB	2018	0	0	0	2921.08	9509.48	0	0	0	1	68.55
1282	250300	2503001	Caaporã	PB	2018	1.86079	28276	132633	2175.59	9528.06	0	0	0	0	144.49
1283	250310	2503100	Cabaceiras	PB	2018	40	2326	2379.9	1715.93	9539.97	0	0	0	1	12.15
1284	250320	2503209	Cabedelo	PB	2018	0.02209	1.3	11343.1	2442.94	9503.57	0	0	0	0	2240.37
1285	250330	2503308	Cachoeira dos Índios	PB	2018	3.33333	0	2074.21	2455.99	9540	0	0	0	1	52.74
1286	250340	2503407	Cacimba de Areia	PB	2018	0	0	0	2784.64	954	0	0	0	1	16.92
1287	250350	2503506	Cacimba de Dentro	PB	2018	0	0	983.06	2754.43	9478.87	0	0	0	1	102.07
1288	250355	2503555	Cacimbas	PB	2018	0	0	0	3454.29	9539.9	0	0	0	1	56.46
1289	250360	2503605	Caiçara	PB	2018	0	0	8603.75	2456.9	9534.05	0	0	0	1	57.01
1290	250370	2503704	Cajazeiras	PB	2018	0.33135	4.77	25309	2590.93	951.19	0	0	0	1	109.16
1291	250375	2503753	Cajazeirinhas	PB	2018	0	0	0	3048.22	0.95	0	0	0	1	11.05
1292	250380	2503803	Caldas Brandão	PB	2018	0	0	7820.15	2406.8	9539.98	0	0	0	1	107.1
1293	250390	2503902	Camalaú	PB	2018	20	1908	1908	2023.51	0.95	0	0	0	1	11.02
1294	250400	2504009	Campina Grande	PB	2018	0.2699	65595	311072	1594.81	9515.78	0	0	0	1	687.11
1295	250403	2504033	Capim	PB	2018	1.1236	0.995	5920.33	2674.67	9537.27	0	0	0	1	81.54
1296	250407	2504074	Caraúbas	PB	2018	0	0	0	1821.35	9539.95	0	0	0	0	8.33
1297	250410	2504108	Carrapateira	PB	2018	0	0	0	2351.86	0.95	0	0	0	1	48.25
1298	250415	2504157	Casserengue	PB	2018	0	0	3525	2909.9	9532.51	0	0	0	1	36.9
1299	250420	2504207	Catingueira	PB	2018	0	0	0	3199.46	9539.98	0	0	0	1	9.31
1300	250430	2504306	Catolé do Rocha	PB	2018	0.55147	3004	6462.3	1899.73	952.6	0	0	0	1	54.96
1301	250435	2504355	Caturité	PB	2018	0	0	14373.1	2832.74	0.95	0	0	0	1	40.71
1302	250440	2504405	Conceição	PB	2018	0	0	0	2475.21	9496.65	0	0	0	1	32.62
1303	250450	2504504	Condado	PB	2018	0	0	8174.57	2946.41	9482.03	0	0	0	1	25.35
1304	250460	2504603	Conde	PB	2018	3.98524	54185	178088	2509.95	9539.76	0	0	0	0	140.8
1305	250470	2504702	Congo	PB	2018	0	0	0	2285.42	0.95	0	0	0	1	14.35
1306	250480	2504801	Coremas	PB	2018	0	0	2114.12	3183.34	9539.54	0	0	0	1	40.64
1307	250485	2504850	Coxixola	PB	2018	100	1908	6247.37	2267.46	0.95	0	0	0	1	11.23
1308	250490	2504900	Cruz do Espírito Santo	PB	2018	71.2941	308244	110443	1982.7	9539.98	0	0	0	0	90.87
1309	250500	2505006	Cubati	PB	2018	0	0	0	2100.33	9539.98	0	0	0	1	47.56
1310	250510	2505105	Cuité	PB	2018	6.09756	4.77	30134.4	2561.35	9512.81	0	0	0	1	27.42
1311	250520	2505204	Cuitegi	PB	2018	0	0	27414.4	1952.58	9538.72	0	0	0	0	173.6
1312	250523	2505238	Cuité de Mamanguape	PB	2018	95.9596	97613	158851	2140.65	9539.95	0	0	0	1	58.54
1313	250527	2505279	Curral de Cima	PB	2018	80	3816	24353.4	2939.4	9539.51	0	0	0	0	61.6
1314	250530	2505303	Curral Velho	PB	2018	50	2418	2653.48	2920.42	0.95	0	0	0	1	11.31
1315	250535	2505352	Damião	PB	2018	0	0	0	3080.18	0.95	0	0	0	1	28.48
1316	250540	2505402	Desterro	PB	2018	0	0	3816	2698.3	9482.79	0	0	0	1	46.15
1317	250550	2505501	Vista Serrana	PB	2018	0	0	0	3084.2	9539.97	0	0	0	1	61.5
1318	250560	2505600	Diamante	PB	2018	0	0	1934.5	2532.91	9539.95	0	0	0	1	24.43
1319	250570	2505709	Dona Inês	PB	2018	0	0	1961	2953.14	9539.99	0	0	0	1	62.78
1320	250580	2505808	Duas Estradas	PB	2018	0	0	5293.64	2240.81	9520.5	0	0	0	1	137.46
1321	250590	2505907	Emas	PB	2018	0	0	0	2418.29	0.95	0	0	0	1	14.55
1322	250600	2506004	Esperança	PB	2018	0.5848	2911	13956.7	2423.06	9522.19	0	0	0	1	206.7
1323	250610	2506103	Fagundes	PB	2018	0	0	6855.54	2666.06	0.95	0	0	0	1	60.07
1324	250620	2506202	Frei Martinho	PB	2018	0	0	0	2639.75	9539.98	0	0	0	1	12.24
1325	250625	2506251	Gado Bravo	PB	2018	0	0	0	2896.42	9539.96	0	0	0	1	43.91
1326	250630	2506301	Guarabira	PB	2018	6.44851	186366	936573	2164.15	9509.85	0	0	0	1	352.91
1327	250640	2506400	Gurinhém	PB	2018	12.987	15232	118787	2945.12	9539.99	0	0	0	1	40.83
1328	250650	2506509	Gurjão	PB	2018	0	0	0	2580.04	0.95	0	0	0	1	9.99
1329	250660	2506608	Ibiara	PB	2018	0	0	0	2056.02	9539.95	0	0	0	1	24.36
1330	250670	2506707	Imaculada	PB	2018	0	0	983.15	3121.72	9539.97	0	0	0	1	37.19
1331	250680	2506806	Ingá	PB	2018	22.4719	20923	62009.5	2389.37	9539.99	0	0	0	1	67.63
1332	250690	2506905	Itabaiana	PB	2018	4.28571	8398	62071.6	1971.18	9519.01	0	0	0	1	112.08
1333	250700	2507002	Itaporanga	PB	2018	0	0	3876.37	1853.76	9503.49	0	0	0	1	52.67
1334	250710	2507101	Itapororoca	PB	2018	78.4615	122965	296307	2163.67	9538.58	0	0	0	0	126.66
1335	250720	2507200	Itatuba	PB	2018	2.8169	2986	29966.5	2830.11	9539.99	0	0	0	1	44.23
1336	250730	2507309	Jacaraú	PB	2018	4.81928	6038	32361.4	2494.08	9514.7	0	0	0	0	56.71
1337	250740	2507408	Jericó	PB	2018	29.4118	10.25	1080.59	1996.19	9539.95	0	0	0	1	43.12
1338	250750	2507507	João Pessoa	PB	2018	0.26412	153191	1.2804e+06	2102.78	951.02	0	0	0	1	3787.87
1339	250760	2507606	Juarez Távora	PB	2018	0	0	1959.23	1991	9539.95	0	0	0	1	111.46
1340	250770	2507705	Juazeirinho	PB	2018	0	0	1000	1919.3	9434	0	0	0	1	38.59
1341	250780	2507804	Junco do Seridó	PB	2018	0	0	0	2013.74	9539.99	0	0	0	1	41.69
1342	250790	2507903	Juripiranga	PB	2018	79.3103	161892	240194	2498.59	9476.5	0	0	0	0	136.42
1343	250800	2508000	Juru	PB	2018	0	0	0	2538.56	949.31	0	0	0	1	24.51
1344	250810	2508109	Lagoa	PB	2018	0	0	0	2864.4	9539.99	0	0	0	1	26.3
1345	250820	2508208	Lagoa de Dentro	PB	2018	22.2222	1908	8097.05	2947.64	9539.99	0	0	0	1	90.44
1346	250830	2508307	Lagoa Seca	PB	2018	1.0929	4108	55392.9	1868.76	9516.28	0	0	0	1	254.5
1347	250840	2508406	Lastro	PB	2018	0	0	1036.06	3330.94	0.95	0	0	0	1	26.78
1348	250850	2508505	Livramento	PB	2018	0	0	0	3131.36	9476.75	0	0	0	1	0
1349	250855	2508554	Logradouro	PB	2018	0	0	4800.61	2656.36	9539.94	0	0	0	1	113.01
1350	250860	2508604	Lucena	PB	2018	7.86517	16.34	28534.6	2016.75	0.95	0	0	0	0	145.11
1351	250870	2508703	Mãe d'Água	PB	2018	0	0	0	2774.55	9539.99	0	0	0	1	16.49
1352	250880	2508802	Malta	PB	2018	3.57143	0.954	1908.08	2367.37	9536.27	0	0	0	1	33.26
1353	250890	2508901	Mamanguape	PB	2018	16.4091	474286	1.4793e+06	2032.42	9529.92	0	0	0	1	131.16
1354	250900	2509008	Manaíra	PB	2018	0	0	0	2049.05	9539.98	0	0	0	1	31.46
1355	250905	2509057	Marcação	PB	2018	94.9153	122.59	53746.4	2496.43	9539.97	0	0	0	0	68.32
1356	250910	2509107	Mari	PB	2018	11.8421	9.56	58595.3	2786.9	9526.61	0	0	0	0	140.86
1357	250915	2509156	Marizópolis	PB	2018	0	0	0	2784.18	9539.98	0	0	0	1	103.21
1358	250920	2509206	Massaranduba	PB	2018	6.38298	2862	10255	1952.43	9539.99	0	0	0	1	66.72
1359	250930	2509305	Mataraca	PB	2018	89.0015	628302	700323	2488.72	9539.98	0	0	0	0	45.28
1360	250933	2509339	Matinhas	PB	2018	0	0	982.26	2858.41	0.95	0	0	0	1	118.46
1361	250937	2509370	Mato Grosso	PB	2018	0	0	0	2595.75	0.95	0	0	0	1	34.59
1362	250939	2509396	Maturéia	PB	2018	0	0	0	1786.84	9539.94	0	0	0	1	77.74
1363	250940	2509404	Mogeiro	PB	2018	33.3333	11.61	46636.9	3052.7	9539.94	0	0	0	1	62.07
1364	250950	2509503	Montadas	PB	2018	87.6923	73654	224373	3003	0.95	0	0	0	1	176.64
1365	250960	2509602	Monte Horebe	PB	2018	0	0	954	3089.46	9539.99	0	0	0	1	41.22
1366	250970	2509701	Monteiro	PB	2018	0	0	9553.25	2008.37	9519.76	0	0	0	1	33.46
1367	250980	2509800	Mulungu	PB	2018	32	8414	0	2570.02	9540	0	0	0	0	50.57
1368	250990	2509909	Natuba	PB	2018	0	0	979.64	2633.86	9508.79	0	0	0	1	51.42
1369	251000	2510006	Nazarezinho	PB	2018	0	0	0	3137.48	9514.64	0	0	0	1	38.05
1370	251010	2510105	Nova Floresta	PB	2018	21.0526	3375	980.68	3152.06	9462.41	0	0	0	1	224.8
1371	251020	2510204	Nova Olinda	PB	2018	0	0	0	2497.4	9439.76	0	0	0	0	70.95
1372	251030	2510303	Nova Palmeira	PB	2018	8.33333	0.954	954	2263.82	0.95	0	0	0	1	15.6
1373	251040	2510402	Olho d'Água	PB	2018	0	0	0	2839.17	9539.98	0	0	0	1	11.06
1374	251050	2510501	Olivedos	PB	2018	0	0	0	2323.45	0.95	0	0	0	1	12.31
1375	251060	2510600	Ouro Velho	PB	2018	0	0	1992.8	2222.52	9351.07	0	0	0	1	23.44
1376	251065	2510659	Parari	PB	2018	0	0	0	2294.85	0.95	0	0	0	1	8.6
1377	251070	2510709	Passagem	PB	2018	0	0	0	2927.37	9536.16	0	0	0	0	21.47
1378	251080	2510808	Patos	PB	2018	0.25575	6938	98708.5	1812.22	9502.43	0	0	0	1	226.16
1379	251090	2510907	Paulista	PB	2018	1.96078	0.954	3888.08	2122.35	9540	0	0	0	1	21.25
1380	251100	2511004	Pedra Branca	PB	2018	0	0	0	2649.48	0.95	0	0	0	0	33.65
1381	251110	2511103	Pedra Lavrada	PB	2018	0	0	0	2141.05	9540	0	0	0	1	23.03
1382	251120	2511202	Pedras de Fogo	PB	2018	32.4154	555545	1.17111e+06	2226.1	9512.75	0	0	0	0	70.12
1383	251130	2511301	Piancó	PB	2018	0	0	6063.75	2196.83	9539.25	0	0	0	1	28.4
1384	251140	2511400	Picuí	PB	2018	0	0	1929.2	2922.68	9514.63	0	0	0	1	28.27
1385	251150	2511509	Pilar	PB	2018	22.5806	7523	753096	2525.15	9514.01	0	0	0	1	116.23
1386	251160	2511608	Pilões	PB	2018	0	0	0	2855.29	9539.48	0	0	0	0	103.65
1387	251170	2511707	Pilõezinhos	PB	2018	75	2862	14310	2835.05	953.66	0	0	0	0	116.28
1388	251180	2511806	Pirpirituba	PB	2018	4.34783	0.954	7791	2137.1	9539.33	0	0	0	1	132.41
1389	251190	2511905	Pitimbu	PB	2018	5.10949	6678	33322.2	2576.91	9522.82	0	0	0	0	137.74
1390	251200	2512002	Pocinhos	PB	2018	17.7215	13356	45145.3	3334.89	9537.86	0	0	0	1	29.34
1391	251203	2512036	Poço Dantas	PB	2018	0	0	0	3262.43	0.95	0	0	0	1	38.84
1392	251207	2512077	Poço de José de Moura	PB	2018	0	0	1915.3	3044.45	9539.99	0	0	0	1	42.35
1393	251210	2512101	Pombal	PB	2018	0	0	10129.5	2381.66	9524.62	0	0	0	1	36.82
1394	251220	2512200	Prata	PB	2018	0	0	1943.33	2009.91	0.95	0	0	0	1	21.57
1395	251230	2512309	Princesa Isabel	PB	2018	26.3158	53.84	285583	2628.67	9539.76	0	0	0	1	63.09
1396	251240	2512408	Puxinanã	PB	2018	21.0526	8428	30731.3	1973.43	9445.15	0	0	0	1	187.54
1397	251250	2512507	Queimadas	PB	2018	0.99404	4846	50729	1957.48	9517.24	0	0	0	1	109
1398	251260	2512606	Quixabá	PB	2018	0	0	1960.97	3000.43	0.95	0	0	0	1	12.31
1399	251270	2512705	Remígio	PB	2018	0	0	1980.68	3466.04	9535.8	0	0	0	1	106.91
1400	251272	2512721	Pedro Régis	PB	2018	0	0	0	2187.5	9540	0	0	0	1	82.44
1401	251274	2512747	Riachão	PB	2018	0	0	0	2081.94	0.95	0	0	0	0	39.53
1402	251275	2512754	Riachão do Bacamarte	PB	2018	14.2857	0.954	1934.75	2851.71	9539.98	0	0	0	1	117.28
1403	251276	2512762	Riachão do Poço	PB	2018	66.6667	2021	16097.4	2802.81	0.95	0	0	0	0	112.19
1404	251278	2512788	Riacho de Santo Antônio	PB	2018	0	0	0	2601.46	0.95	0	0	0	1	21.36
1405	251280	2512804	Riacho dos Cavalos	PB	2018	0	0	954	2276.44	9539.96	0	0	0	1	32.52
1406	251290	2512903	Rio Tinto	PB	2018	73.5529	1517816	2.49576e+06	1938.14	9539.97	0	0	0	0	51.58
1407	251300	2513000	Salgadinho	PB	2018	0	0	14951.5	3328.01	0.95	0	0	0	1	21.27
1408	251310	2513109	Salgado de São Félix	PB	2018	1.50602	6616	25063.1	2937.59	9539.84	0	0	0	1	60.01
1409	251315	2513158	Santa Cecília	PB	2018	0	0	2.10074e+06	2331.52	9539.96	0	0	0	1	29.39
1410	251320	2513208	Santa Cruz	PB	2018	0	0	0	2877.86	9539.98	0	0	0	0	31.33
1411	251330	2513307	Santa Helena	PB	2018	100	8.4	0	2749.92	9539.99	0	0	0	0	28.09
1412	251335	2513356	Santa Inês	PB	2018	0	0	0	2906.02	953.99	0	0	0	0	11.09
1413	251340	2513406	Santa Luzia	PB	2018	0.34247	0.954	0	2101.84	9523.86	0	0	0	0	33.65
1414	251350	2513505	Santana de Mangueira	PB	2018	0	0	0	1967.62	9539.99	0	0	0	1	12.93
1415	251360	2513604	Santana dos Garrotes	PB	2018	0	0	0	3472.11	9520.06	0	0	0	1	20
1416	251365	2513653	Joca Claudino	PB	2018	0	0	954	3138	0.95	0	0	0	1	36.28
1417	251370	2513703	Santa Rita	PB	2018	31.8114	1842234	0	1900.86	9528.53	0	0	0	0	186.52
1418	251380	2513802	Santa Teresinha	PB	2018	85.5856	24962	203233	3197.01	9539.99	0	0	0	1	12.81
1419	251385	2513851	Santo André	PB	2018	0	0	68859.9	2282.25	0.95	0	0	0	1	12.81
1420	251390	2513901	São Bento	PB	2018	0	0	0	1763.81	9505.09	0	0	0	0	136.16
1421	251392	2513927	São Bentinho	PB	2018	0	0	0	2856.49	0.95	0	0	0	1	22.82
1422	251394	2513943	São Domingos do Cariri	PB	2018	0	0	0	2074.81	9520.13	0	0	0	1	11.8
1423	251396	2513968	São Domingos	PB	2018	10	0.954	4008.7	1884.96	0.95	0	0	0	1	18.25
1424	251398	2513984	São Francisco	PB	2018	0	0	23406.8	2793.43	0.95	0	0	0	1	35.46
1425	251400	2514008	São João do Cariri	PB	2018	0	0	22410.2	2612.08	9539.99	0	0	0	1	6.6
1426	251410	2514107	São João do Tigre	PB	2018	0	0	0	2556.09	9539.98	0	0	0	1	5.43
1427	251420	2514206	São José da Lagoa Tapada	PB	2018	0	0	0	2281.61	0.95	0	0	0	1	22.47
1428	251430	2514305	São José de Caiana	PB	2018	0	0	0	3204.3	9539.99	0	0	0	1	35.47
1429	251440	2514404	São José de Espinharas	PB	2018	0	0	3063.65	2748.18	0.95	0	0	0	1	6.43
1430	251445	2514453	São José dos Ramos	PB	2018	53.8462	6824	13153.1	2739.24	9539.93	0	0	0	1	60.24
1431	251450	2514503	São José de Piranhas	PB	2018	0	0	0	3174.46	9500.14	0	0	0	1	29.61
1432	251455	2514552	São José de Princesa	PB	2018	0	0	0	2725.71	0.95	0	0	0	1	24.73
1433	251460	2514602	São José do Bonfim	PB	2018	0	0	0	2491.02	9539.95	0	0	0	1	26.17
1434	251465	2514651	São José do Brejo do Cruz	PB	2018	0	0	0	3144.16	0.95	0	0	0	1	7.03
1435	251470	2514701	São José do Sabugi	PB	2018	0	0	0	1946.66	0.95	0	0	0	1	19.98
1436	251480	2514800	São José dos Cordeiros	PB	2018	0	0	0	2863.28	0.95	0	0	0	1	9.88
1437	251490	2514909	São Mamede	PB	2018	3.84615	1389	5255.16	2376.51	9425.37	0	0	0	1	14.59
1438	251500	2515005	São Miguel de Taipu	PB	2018	81.25	14.66	73223.8	2746.4	9476.38	0	0	0	1	76.99
1439	251510	2515104	São Sebastião de Lagoa de Roça	PB	2018	5.55556	0.954	2893.98	2361.17	9539.97	0	0	0	1	235.23
1440	251520	2515203	São Sebastião do Umbuzeiro	PB	2018	0	0	0	1729.31	9539.96	0	0	0	1	7.53
1441	251530	2515302	Sapé	PB	2018	10.8527	47375	625044	2833.03	9525.55	0	0	0	0	166.21
1442	251540	2515401	São Vicente do Seridó	PB	2018	0	0	0	2434.94	0.95	0	0	0	0	40.53
1443	251550	2515500	Serra Branca	PB	2018	9.90099	9.54	11527.5	2474.48	9501.91	0	0	0	1	19.82
1444	251560	2515609	Serra da Raiz	PB	2018	0	0	0	2213.31	953.99	0	0	0	1	108
1445	251570	2515708	Serra Grande	PB	2018	0	0	0	3051.98	9539.98	0	0	0	1	37.01
1446	251580	2515807	Serra Redonda	PB	2018	0	0	0	2305.11	9539.99	0	0	0	1	125.95
1447	251590	2515906	Serraria	PB	2018	0	0	1966.3	2192.61	0.96	0	0	0	0	93.89
1448	251593	2515930	Sertãozinho	PB	2018	50	0.975	218718	2053.74	9539.92	0	0	0	1	151.17
1449	251597	2515971	Sobrado	PB	2018	100	6678	12939.4	3089.66	9540	0	0	0	1	125.54
1450	251600	2516003	Solânea	PB	2018	0	0	6257.52	2005.49	9511.91	0	0	0	1	114.14
1451	251610	2516102	Soledade	PB	2018	0	0	14527.6	2143.93	9497.89	0	0	0	1	26.49
1452	251615	2516151	Sossêgo	PB	2018	0	0	0	2162.48	9539.84	0	0	0	1	22.72
1453	251620	2516201	Sousa	PB	2018	0.71942	21455	82388.2	2854.52	9510.14	0	0	0	1	93.64
1454	251630	2516300	Sumé	PB	2018	0	0	20329.3	2064	9539.01	0	0	0	1	20.12
1455	251640	2516409	Tacima	PB	2018	13.3333	1908	4937.16	2851.97	954	0	0	0	1	44.26
1456	251650	2516508	Taperoá	PB	2018	1.49254	0.954	5843.75	2712.21	9471.63	0	0	0	1	0
1457	251660	2516607	Tavares	PB	2018	4.34783	1908	0	3267.16	9510.2	0	0	0	1	61.58
1458	251670	2516706	Teixeira	PB	2018	0.40486	0.954	1971.8	3328.96	949.27	0	0	0	1	93.67
1459	251675	2516755	Tenório	PB	2018	0	0	0	1897.91	0.95	0	0	0	1	28.83
1460	251680	2516805	Triunfo	PB	2018	0	0	12661.8	2922.44	9539.98	0	0	0	1	43.05
1461	251690	2516904	Uiraúna	PB	2018	1.96078	4017	1195.81	2356.15	950.18	0	0	0	1	51.95
1462	251700	2517001	Umbuzeiro	PB	2018	0	0	0	3196.47	9518.69	0	0	0	1	53.08
1463	251710	2517100	Várzea	PB	2018	12.5	0.954	0	2108.02	9539.91	0	0	0	0	14.59
1464	251720	2517209	Vieirópolis	PB	2018	0	0	0	3101.28	9450.34	0	0	0	1	36.27
1465	251740	2517407	Zabelê	PB	2018	0	0	0	2445.62	0.95	0	0	0	1	20.34
1466	260005	2600054	Abreu e Lima	PE	2018	0	0	0	1820.88	9501.83	0	0	0	0	789.44
1467	260010	2600104	Afogados da Ingazeira	PE	2018	0	0	2941.5	1887.88	9496.77	0	0	0	1	98.26
1468	260020	2600203	Afrânio	PE	2018	75.3061	354996	11742.1	2610.71	9539.99	0	0	0	1	13.05
1469	260030	2600302	Agrestina	PE	2018	12.6722	52995	248171	2780.54	9526.74	0	0	0	1	123.15
1470	260040	2600401	Água Preta	PE	2018	61.5385	136479	506607	1805.98	9526.76	0	0	0	0	68.35
1471	260050	2600500	Águas Belas	PE	2018	0	0	0	3055.45	953.04	0	0	0	1	48.75
1472	260060	2600609	Alagoinha	PE	2018	0	0	0	2031.48	9521.48	0	0	0	0	67.24
1473	260070	2600708	Aliança	PE	2018	79.1782	420283	1.91109e+06	2372.76	9493.55	0	0	0	0	140.68
1474	260080	2600807	Altinho	PE	2018	2.24719	1908	37716.2	2091.5	9528.54	0	0	0	1	50.74
1475	260090	2600906	Amaraji	PE	2018	75.7085	190577	262653	1838.85	9535.99	0	0	0	0	96.99
1476	260100	2601003	Angelim	PE	2018	18.6441	11907	91626.3	2861.57	950.14	0	0	0	1	93.8
1477	260105	2601052	Araçoiaba	PE	2018	2	0.97	0	2764.47	9539.99	0	0	0	0	210.75
1478	260110	2601102	Araripina	PE	2018	0	0	4000	2519.1	9537.57	0	0	0	1	41.21
1479	260120	2601201	Arcoverde	PE	2018	0.21064	3962	32978.1	1978.56	9499.07	0	0	0	1	228.36
1480	260130	2601300	Barra de Guabiraba	PE	2018	97.8295	3895.17	4.86653e+06	1731.4	9539.94	0	0	0	0	118.23
1481	260140	2601409	Barreiros	PE	2018	39.7078	294.39	574496	2143.9	9490.72	0	0	0	0	182.29
1482	260150	2601508	Belém de Maria	PE	2018	0	0	3343.95	2335.59	9539.99	0	0	0	0	160
1483	260160	2601607	Belém do São Francisco	PE	2018	85.481	527298	1.48773e+06	3057.94	954	0	0	0	1	11.32
1484	260170	2601706	Belo Jardim	PE	2018	2.27393	38.86	213451	2265.38	9516.46	0	0	0	1	117.62
1485	260180	2601805	Betânia	PE	2018	0	0	2944.14	2436.1	9539.93	0	0	0	1	10.19
1486	260190	2601904	Bezerros	PE	2018	2.94118	63172	361918	1915.87	9526.07	0	0	0	1	123.24
1487	260200	2602001	Bodocó	PE	2018	1.0101	0.954	5840.6	2013.12	9525.65	0	0	0	1	23.37
1488	260210	2602100	Bom Conselho	PE	2018	1.64609	3816	60340.9	2147.23	9530.55	0	0	0	1	61.02
1489	260220	2602209	Bom Jardim	PE	2018	19.4631	28326	0	2341.49	9538.16	0	0	0	0	179.15
1490	260230	2602308	Bonito	PE	2018	15.7385	69442	0	2075.23	9521.78	0	0	0	0	97.8
1491	260240	2602407	Brejão	PE	2018	40.2778	29851	96569.7	2753.71	9492.48	0	0	0	1	56.32
1492	260250	2602506	Brejinho	PE	2018	0	0	0	2416.12	9539.95	0	0	0	0	70.44
1493	260260	2602605	Brejo da Madre de Deus	PE	2018	0.55249	0.954	11873.6	1769.83	9539.98	0	0	0	1	65.91
1494	260270	2602704	Buenos Aires	PE	2018	21.5278	30.07	37958.2	2017.84	9501.07	0	0	0	0	140.78
1495	260280	2602803	Buíque	PE	2018	8.125	12402	78341	2598.25	9534.1	0	0	0	1	43.78
1496	260290	2602902	Cabo de Santo Agostinho	PE	2018	3.78613	433609	3.45707e+06	1896.56	9500.45	0	0	0	0	460.57
1497	260300	2603009	Cabrobó	PE	2018	9.73451	21234	71848.5	2825.9	9512.94	0	0	0	1	20.46
1498	260310	2603108	Cachoeirinha	PE	2018	0	0	0	1787.97	951.29	0	0	0	0	113.01
1499	260320	2603207	Caetés	PE	2018	2.46914	2.8	4488.5	2971.25	9536.74	0	0	0	1	96.87
1500	260330	2603306	Calçado	PE	2018	11.1111	1908	1908	2360.89	953.99	0	0	0	1	90.93
1501	260340	2603405	Calumbi	PE	2018	0	0	0	2937.26	9539.94	0	0	0	1	32.08
1502	260345	2603454	Camaragibe	PE	2018	2.27952	65147	308084	1611.58	9526.79	0	0	0	0	3057.85
1503	260350	2603504	Camocim de São Félix	PE	2018	10.4167	12183	61271.2	2630.23	9494.4	0	0	0	1	258.76
1504	260360	2603603	Camutanga	PE	2018	0	0	980.5	2184.37	9539.55	0	0	0	0	218.07
1505	260370	2603702	Canhotinho	PE	2018	18.8119	18489	100562	2479.82	949.6	0	0	0	1	58.69
1506	260380	2603801	Capoeiras	PE	2018	0	0	980.5	2451.38	9521.09	0	0	0	1	59.61
1507	260390	2603900	Carnaíba	PE	2018	0	0	0	2242.04	9471.45	0	0	0	1	45.56
1508	260392	2603926	Carnaubeira da Penha	PE	2018	0	0	980.5	3365.36	9539.92	0	0	0	1	12.78
1509	260400	2604007	Carpina	PE	2018	1.25818	29.18	290176	1922.17	9516.5	0	0	0	0	561.22
1510	260410	2604106	Caruaru	PE	2018	0.75909	175428	445730	1725.8	9531.6	0	0	0	1	387.65
1511	260415	2604155	Casinhas	PE	2018	0	0	0	2915.31	954	0	0	0	1	123.53
1512	260420	2604205	Catende	PE	2018	16.5644	27566	31040.8	2493.31	9502.07	0	0	0	0	204.75
1513	260430	2604304	Cedro	PE	2018	0	0	0	2618.95	9478.2	0	0	0	0	78.81
1514	260440	2604403	Chã de Alegria	PE	2018	9.09091	2862	15188.2	2577.99	9508.12	0	0	0	0	276.59
1515	260450	2604502	Chã Grande	PE	2018	4.66667	6704	82285.8	1904.9	9512.94	0	0	0	0	254.33
1516	260460	2604601	Condado	PE	2018	15.7377	54771	0	2400.78	9507.84	0	0	0	0	292.81
1517	260470	2604700	Correntes	PE	2018	25.4386	32.72	112700	2820.61	9509.32	0	0	0	1	57.09
1518	260480	2604809	Cortês	PE	2018	8.64198	11486	63286.8	2119.46	9539.93	0	0	0	0	124.32
1519	260490	2604908	Cumaru	PE	2018	0	0	1934.5	2511.09	9539.97	0	0	0	1	39.81
1520	260500	2605004	Cupira	PE	2018	0	0	0	1956.03	9513.68	0	0	0	1	252.65
1521	260510	2605103	Custódia	PE	2018	0.40161	2908	15227.1	2576.71	9516.54	0	0	0	1	26.24
1522	260515	2605152	Dormentes	PE	2018	0	0	2144.57	1947.54	9521.47	0	0	0	1	12.17
1523	260520	2605202	Escada	PE	2018	4.69846	133694	804432	2140.34	9510.79	0	0	0	0	200.02
1524	260530	2605301	Exu	PE	2018	0	0	2946.62	3087.38	9506.81	0	0	0	1	23.85
1525	260540	2605400	Feira Nova	PE	2018	9.55882	12698	56183.1	2057.27	9523.19	0	0	0	1	204.34
1526	260545	2605459	Fernando de Noronha	PE	2018	0	0	15433.5	1651.61	0.95	0	0	0	0	162.34
1527	260550	2605509	Ferreiros	PE	2018	37.5	103542	163833	2564.08	9539.96	0	0	0	0	155.27
1528	260560	2605608	Flores	PE	2018	1.92308	0.954	0	2706.89	9525.25	0	0	0	1	22.73
1529	260570	2605707	Floresta	PE	2018	0.17921	1.3	8346.27	2446.59	9508.98	0	0	0	1	8.93
1530	260580	2605806	Frei Miguelinho	PE	2018	2.27273	0.954	5863.56	2764.5	9539.97	0	0	0	1	72.24
1531	260590	2605905	Gameleira	PE	2018	88.9937	279.09	559813	2011.49	9518.43	0	0	0	0	120.25
1532	260600	2606002	Garanhuns	PE	2018	1.36889	59135	257438	2146.22	9509.23	0	0	0	1	303.09
1533	260610	2606101	Glória do Goitá	PE	2018	1.39665	4.77	93292.2	1923.46	9534.2	0	0	0	0	131.58
1534	260620	2606200	Goiana	PE	2018	2.52496	134416	786750	2152.54	9498.42	0	0	0	0	178.2
1535	260630	2606309	Granito	PE	2018	0	0	0	2933.72	9539.96	0	0	0	1	14.25
1536	260640	2606408	Gravatá	PE	2018	3.88802	74734	299507	2317.69	9529.63	0	0	0	1	165.57
1537	260650	2606507	Iati	PE	2018	2.0202	3056	3067	2804.89	953	0	0	0	1	30.15
1538	260660	2606606	Ibimirim	PE	2018	0	0	6765.45	1840.59	9526.35	0	0	0	1	15.24
1539	260670	2606705	Ibirajuba	PE	2018	0	0	0	2103.27	954	0	0	0	1	40.91
1540	260680	2606804	Igarassu	PE	2018	1.25909	83556	325495	2054.78	9492.1	0	0	0	0	378.18
1541	260690	2606903	Iguaraci	PE	2018	0	0	1249.07	2764.8	9539.95	0	0	0	1	14.57
1542	260700	2607000	Inajá	PE	2018	83.9858	228004	492662	3243.65	9501.78	0	0	0	1	19.55
1543	260710	2607109	Ingazeira	PE	2018	0	0	0	2971.91	9539.96	0	0	0	1	18.69
1544	260720	2607208	Ipojuca	PE	2018	6.25768	509726	1.03921e+06	1962.91	9505.46	0	0	0	0	181.5
1545	260730	2607307	Ipubi	PE	2018	0	0	0	2096.26	9503.97	0	0	0	1	43.97
1546	260740	2607406	Itacuruba	PE	2018	23.8095	4.77	59240.4	2994.17	9539.96	0	0	0	1	11.32
1547	260750	2607505	Itaíba	PE	2018	0	0	0	2874.13	9534.91	0	0	0	1	24.86
1548	260760	2607604	Ilha de Itamaracá	PE	2018	2.67857	2955	10017.4	2454.9	9538.28	0	0	0	0	386.94
1549	260765	2607653	Itambé	PE	2018	48.5437	405416	891328	2298.27	9506.94	0	0	0	0	119.81
1550	260770	2607703	Itapetim	PE	2018	6.55738	3816	32156.2	2674	9539.96	0	0	0	1	33.79
1551	260775	2607752	Itapissuma	PE	2018	2.46914	33539	82165.5	2168.86	0.95	0	0	0	0	355.59
1552	260780	2607802	Itaquitinga	PE	2018	9.09091	3.92	75054.5	2093.02	9539.14	0	0	0	0	103.87
1553	260790	2607901	Jaboatão dos Guararapes	PE	2018	1.33142	372595	343419	1780.97	9509.12	0	0	0	0	2696.45
1554	260795	2607950	Jaqueira	PE	2018	72.973	54115	51854.2	2351.92	9469.22	0	0	0	0	133.8
1555	260800	2608008	Jataúba	PE	2018	9.09091	3598	9723.65	1876.2	9523.14	0	0	0	1	23.89
1556	260805	2608057	Jatobá	PE	2018	30.2083	31721	0	2481.44	9498.15	0	0	0	0	53.05
1557	260810	2608107	João Alfredo	PE	2018	0.57143	0.954	11878.6	2198.1	9523.94	0	0	0	1	239.96
1558	260820	2608206	Joaquim Nabuco	PE	2018	15.1724	46917	106741	2068.94	9499.41	0	0	0	0	131.55
1559	260825	2608255	Jucati	PE	2018	73.3333	26182	37735.9	2417.58	9527.26	0	0	0	1	94.2
1560	260830	2608305	Jupi	PE	2018	0	0	3281.38	1914.97	9539.51	0	0	0	1	140.46
1561	260840	2608404	Jurema	PE	2018	35.7143	10778	0	2463.8	9505.87	0	0	0	0	103.36
1562	260845	2608453	Lagoa do Carro	PE	2018	34.8591	112765	196131	2390.23	9534.34	0	0	0	0	256.74
1563	260850	2608503	Lagoa de Itaenga	PE	2018	2.92449	66126	30734.7	2063.08	9507.02	0	0	0	0	373.54
1564	260860	2608602	Lagoa do Ouro	PE	2018	14.2857	1698	0	2442.96	9532.22	0	0	0	1	65.73
1565	260870	2608701	Lagoa dos Gatos	PE	2018	5	0.954	26104.1	2595.18	0.95	0	0	0	0	72.29
1566	260875	2608750	Lagoa Grande	PE	2018	90.2812	2191747	1.33342e+06	2257.12	9524.29	0	0	0	1	13.7
1567	260880	2608800	Lajedo	PE	2018	9.50324	43696	184334	2577.36	9527.47	0	0	0	1	211.44
1568	260890	2608909	Limoeiro	PE	2018	3.11731	40509	321545	1930.58	9509.63	0	0	0	1	205.68
1569	260900	2609006	Macaparana	PE	2018	25.795	71249	248067	1981.59	9527.4	0	0	0	0	233.95
1570	260910	2609105	Machados	PE	2018	62.9771	184256	552849	2392.48	9539.98	0	0	0	0	264.02
1571	260915	2609154	Manari	PE	2018	0	0	0	3339.14	9537.69	0	0	0	1	61.16
1572	260920	2609204	Maraial	PE	2018	88.2353	34322	108130	2748.02	954	0	0	0	0	57.4
1573	260930	2609303	Mirandiba	PE	2018	0	0	2800	2493.48	9537.57	0	0	0	1	18.63
1574	260940	2609402	Moreno	PE	2018	32.2433	567.57	1.50716e+06	2047.06	9523.25	0	0	0	0	317.55
1575	260950	2609501	Nazaré da Mata	PE	2018	7.55008	51254	383101	2075.91	9507.76	0	0	0	0	247.88
1576	260960	2609600	Olinda	PE	2018	0.00471	0.954	39409.8	1713.64	9504.56	0	0	0	0	9487.53
1577	260970	2609709	Orobó	PE	2018	31.9588	30013	426262	2059.4	9523.88	0	0	0	1	171.88
1578	260980	2609808	Orocó	PE	2018	4.16667	0.954	18999.5	3018.89	9525.33	0	0	0	1	26.73
1579	260990	2609907	Ouricuri	PE	2018	0.15337	0.954	4857.28	2351.77	9530.48	0	0	0	1	28.95
1580	261000	2610004	Palmares	PE	2018	6.06838	72064	196918	2172.55	9507.24	0	0	0	0	185.66
1581	261010	2610103	Palmeirina	PE	2018	0	0	0	2728.02	9503.22	0	0	0	1	46.14
1582	261020	2610202	Panelas	PE	2018	0	0	0	2186.05	9534.29	0	0	0	1	69.64
1583	261030	2610301	Paranatama	PE	2018	6.66667	0.954	983.15	2498.25	9529.38	0	0	0	1	61.92
1584	261040	2610400	Parnamirim	PE	2018	0	0	0	2764.73	9530.81	0	0	0	0	8.4
1585	261050	2610509	Passira	PE	2018	6.14035	10817	65646.7	1776.4	9539.97	0	0	0	1	88.67
1586	261060	2610608	Paudalho	PE	2018	12.8851	152525	1.28992e+06	2366.21	9525.37	0	0	0	0	204.07
1587	261070	2610707	Paulista	PE	2018	0.59524	48694	0	1889.75	9504.05	0	0	0	0	3398.35
1588	261080	2610806	Pedra	PE	2018	8.88889	4166	27580.3	2329.75	9520.18	0	0	0	1	24.49
1589	261090	2610905	Pesqueira	PE	2018	3.08219	29235	194040	2340.66	949.69	0	0	0	1	68.35
1590	261100	2611002	Petrolândia	PE	2018	7.85714	45395	222401	2154.7	9503.39	0	0	0	1	34.25
1591	261110	2611101	Petrolina	PE	2018	50.4208	17200	2.29064e+07	1981.58	9530.31	0	0	0	1	75.38
1592	261120	2611200	Poção	PE	2018	0.8547	0.954	14628	2772.4	9539.79	0	0	0	1	55.3
1593	261130	2611309	Pombos	PE	2018	16.2791	55428	328956	2524.71	9528.78	0	0	0	1	112.7
1594	261140	2611408	Primavera	PE	2018	64.8855	113524	0	2009.23	9539.99	0	0	0	0	131.12
1595	261150	2611507	Quipapá	PE	2018	8.04598	6678	30131.7	2734.39	9527.64	0	0	0	0	112.29
1596	261153	2611533	Quixaba	PE	2018	0	0	0	2550.41	9410.17	0	0	0	1	32.38
1597	261160	2611606	Recife	PE	2018	1.00599	1497.2	6.65222e+06	1568.29	9523.08	0	0	0	0	7484.06
1598	261170	2611705	Riacho das Almas	PE	2018	38.5417	42002	317691	2087.99	9523.95	0	0	0	1	65.1
1599	261180	2611804	Ribeirão	PE	2018	44.6049	586799	1.0399e+06	1739.49	9511.05	0	0	0	0	162.94
1600	261190	2611903	Rio Formoso	PE	2018	3.12177	156335	364371	2787.2	9533.01	0	0	0	0	103.05
1601	261200	2612000	Sairé	PE	2018	7.54717	13702	380124	2267.94	9505.4	0	0	0	1	53.05
1602	261210	2612109	Salgadinho	PE	2018	18.1818	2554	0	2280.28	9539.97	0	0	0	0	123.46
1603	261220	2612208	Salgueiro	PE	2018	0.25907	3816	23142.5	1840.89	9513.45	0	0	0	1	36.1
1604	261230	2612307	Saloá	PE	2018	0	0	0	3269.3	9539.52	0	0	0	1	62.9
1605	261240	2612406	Sanharó	PE	2018	21.9048	32518	52246.4	2139.04	945.65	0	0	0	1	96.86
1606	261245	2612455	Santa Cruz	PE	2018	0	0	0	2922.45	9537.86	0	0	0	0	12.23
1607	261247	2612471	Santa Cruz da Baixa Verde	PE	2018	23.8938	25758	29741.2	1985.91	9539.94	0	0	0	1	109.03
1608	261250	2612505	Santa Cruz do Capibaribe	PE	2018	0.02737	0.954	4204.13	1849.33	9533.08	0	0	0	1	315.94
1609	261255	2612554	Santa Filomena	PE	2018	0	0	0	2504.64	9536.24	0	0	0	0	14.31
1610	261260	2612604	Santa Maria da Boa Vista	PE	2018	19.6581	15837	181383	2644.91	9539.98	0	0	0	1	13.92
1611	261270	2612703	Santa Maria do Cambucá	PE	2018	0	0	0	2446.79	9539.95	0	0	0	1	152.45
1612	261280	2612802	Santa Terezinha	PE	2018	0	0	954	2728.09	9539.95	0	0	0	1	58.73
1613	261290	2612901	São Benedito do Sul	PE	2018	12.5	1908	4303.44	2814.82	9521.1	0	0	0	0	97.94
1614	261300	2613008	São Bento do Una	PE	2018	64.5395	869908	2.55425e+06	2658.37	9539.75	0	0	0	1	81.98
1615	261310	2613107	São Caitano	PE	2018	2.36593	14793	33044.1	2116.59	9527.36	0	0	0	1	97.05
1616	261320	2613206	São João	PE	2018	10.9756	8586	17696.2	2531.21	9538.71	0	0	0	1	87.82
1617	261330	2613305	São Joaquim do Monte	PE	2018	0	0	20467.7	2233.8	9497.01	0	0	0	1	91.84
1618	261340	2613404	São José da Coroa Grande	PE	2018	1.10497	3864	14184.1	2525.1	9539.99	0	0	0	0	303.6
1619	261350	2613503	São José do Belmonte	PE	2018	0	0	9005.95	3070.39	9528.11	0	0	0	1	22.99
1620	261360	2613602	São José do Egito	PE	2018	4.35244	42007	191497	1955.8	9535.69	0	0	0	1	42.55
1621	261370	2613701	São Lourenço da Mata	PE	2018	0.84439	15533	43637.8	1853.61	9504.41	0	0	0	0	428.69
1622	261380	2613800	São Vicente Ferrer	PE	2018	27.6786	33216	0	2281.59	9503	0	0	0	0	157.48
1623	261390	2613909	Serra Talhada	PE	2018	0.83229	21702	29503	2087.09	9516.88	0	0	0	1	28.78
1624	261400	2614006	Serrita	PE	2018	0	0	26277.7	2541.91	9519.51	0	0	0	1	12.46
1625	261410	2614105	Sertânia	PE	2018	0.21906	1954	19718.9	2320.48	9539.94	0	0	0	1	14.77
1626	261420	2614204	Sirinhaém	PE	2018	2.76984	129927	282407	2212.02	9526.52	0	0	0	0	121.18
1627	261430	2614303	Moreilândia	PE	2018	0	0	0	2517.8	950.56	0	0	0	1	27.88
1628	261440	2614402	Solidão	PE	2018	0	0	0	3193.97	9539.92	0	0	0	1	43.3
1629	261450	2614501	Surubim	PE	2018	0.08865	0.954	21602.8	2988.2	9527.14	0	0	0	1	255.17
1630	261460	2614600	Tabira	PE	2018	4.25532	9027	2864.48	2586.89	9526.87	0	0	0	1	73.12
1631	261470	2614709	Tacaimbó	PE	2018	13.9073	25438	119804	2850.34	9506.15	0	0	0	1	56.63
1632	261480	2614808	Tacaratu	PE	2018	0	0	17408.4	2319.34	950.69	0	0	0	1	20.1
1633	261485	2614857	Tamandaré	PE	2018	5.48523	27921	186850	2354.77	9520.41	0	0	0	0	108.3
1634	261500	2615003	Taquaritinga do Norte	PE	2018	0.489	1935	31146.6	1799.64	9539.99	0	0	0	1	59.8
1635	261510	2615102	Terezinha	PE	2018	0	0	0	3079.46	9539.92	0	0	0	1	47.14
1636	261520	2615201	Terra Nova	PE	2018	0	0	75699.8	2818.27	9539.97	0	0	0	1	31.32
1637	261530	2615300	Timbaúba	PE	2018	12.9944	240965	427003	1887.43	9516.55	0	0	0	0	177.13
1638	261540	2615409	Toritama	PE	2018	0	0	0	1759.79	9535.74	0	0	0	1	1721.68
1639	261550	2615508	Tracunhaém	PE	2018	77.2414	112.58	182818	2052.25	949.71	0	0	0	0	101.29
1640	261560	2615607	Trindade	PE	2018	0	0	954	2467.76	9488.56	0	0	0	1	102.18
1641	261570	2615706	Triunfo	PE	2018	3.50877	3938	0	1931.74	9539.98	0	0	0	0	79.71
1642	261580	2615805	Tupanatinga	PE	2018	0	0	0	2658.14	9517.68	0	0	0	1	28.46
1643	261590	2615904	Tuparetama	PE	2018	0	0	1937.17	2731.65	9539.98	0	0	0	1	45.88
1644	261600	2616001	Venturosa	PE	2018	1.78571	0.954	4889.25	2226.99	9498.04	0	0	0	1	54.54
1645	261610	2616100	Verdejante	PE	2018	4.54545	0.954	954	2592.05	9491.55	0	0	0	1	19.99
1646	261618	2616183	Vertente do Lério	PE	2018	4.34783	1.1	0	2302.38	9539.96	0	0	0	1	104.11
1647	261620	2616209	Vertentes	PE	2018	0	0	8808.4	1802.36	9539.99	0	0	0	1	104.43
1648	261630	2616308	Vicência	PE	2018	1.82421	31828	430865	2056.29	9499.63	0	0	0	0	142.59
1649	261640	2616407	Vitória de Santo Antão	PE	2018	1.42905	98962	415790	1978.55	9522.43	0	0	0	0	410.53
1650	261650	2616506	Xexéu	PE	2018	83.2215	135.74	419999	2158.16	9526.13	0	0	0	0	132.57
1651	270010	2700102	Água Branca	AL	2018	0	0	0	3531.04	9520.22	0	0	0	0	43.06
1652	270020	2700201	Anadia	AL	2018	9.41176	11172	32332.8	2002.43	9538.88	0	0	0	0	94.36
1653	270030	2700300	Arapiraca	AL	2018	7.5439	775998	741715	2127.62	9520.13	0	0	0	1	666.61
1654	270040	2700409	Atalaia	AL	2018	92.6601	1916101	3.09101e+06	2228.77	9531.92	0	0	0	0	88.14
1655	270050	2700508	Barra de Santo Antônio	AL	2018	3.1746	1908	162398	2226.15	9539.99	0	0	0	0	120.22
1656	270060	2700607	Barra de São Miguel	AL	2018	0	0	0	2260.83	0.95	0	0	0	0	111.31
1657	270070	2700706	Batalha	AL	2018	1.53846	1908	0	2663.12	9517.94	0	0	0	0	57.85
1658	270080	2700805	Belém	AL	2018	0	0	0	2417.83	0.95	0	0	0	0	66.1
1659	270090	2700904	Belo Monte	AL	2018	0	0	0	2850.54	9539.95	0	0	0	1	19.99
1660	270100	2701001	Boca da Mata	AL	2018	2	7.15	36123.5	2354.38	9500.39	0	0	0	0	146.09
1661	270110	2701100	Branquinha	AL	2018	5.76923	3137	16718	1949.48	9539.98	0	0	0	0	63.72
1662	270120	2701209	Cacimbinhas	AL	2018	0.48387	4166	16339.6	2613.65	9502.26	0	0	0	1	39.19
1663	270130	2701308	Cajueiro	AL	2018	33.3333	18.03	78835.3	2008.01	9518.72	0	0	0	0	224.62
1664	270135	2701357	Campestre	AL	2018	23.0769	2.97	72226.9	2260.22	9539.96	0	0	0	0	104.96
1665	270140	2701407	Campo Alegre	AL	2018	9.99146	122214	96421.7	1768.55	9528.57	0	0	0	1	180.93
1666	270150	2701506	Campo Grande	AL	2018	0	0	9661.97	3350.43	9539.98	0	0	0	1	56.17
1667	270160	2701605	Canapi	AL	2018	8.33333	0.974	2978.81	3119.36	9527.21	0	0	0	1	29.41
1668	270170	2701704	Capela	AL	2018	52.2124	60138	183778	2255	9511.24	0	0	0	1	66.49
1669	270180	2701803	Carneiros	AL	2018	0	0	980.5	3332.79	9466.23	0	0	0	1	88.36
1670	270190	2701902	Chã Preta	AL	2018	31.25	5316	50452.8	3064.68	9540	0	0	0	0	43.19
1671	270200	2702009	Coité do Nóia	AL	2018	7.69231	1.2	6663.01	2518.04	9522.15	0	0	0	1	121.05
1672	270210	2702108	Colônia Leopoldina	AL	2018	27.2222	50.78	112488	2245.98	9534.04	0	0	0	0	103.78
1673	270220	2702207	Coqueiro Seco	AL	2018	100	0.97	3851.22	2005.24	9539.99	0	0	0	0	147.09
1674	270230	2702306	Coruripe	AL	2018	3.41085	143519	736075	1979.16	9506.9	0	0	0	0	63
1675	270235	2702355	Craíbas	AL	2018	0	0	3287.15	2967.11	952.9	0	0	0	1	86.52
1676	270240	2702405	Delmiro Gouveia	AL	2018	1.62272	14229	32276.1	2191.6	9492.12	0	0	0	1	82.6
1677	270250	2702504	Dois Riachos	AL	2018	0	0	6679.39	1801.77	9539.98	0	0	0	1	79.04
1678	270255	2702553	Estrela de Alagoas	AL	2018	0	0	0	2652.6	9522.83	0	0	0	1	69.61
1679	270260	2702603	Feira Grande	AL	2018	35.5556	15.48	93049.4	2273.77	9539.97	0	0	0	0	124.41
1680	270270	2702702	Feliz Deserto	AL	2018	0	0	6282.38	1790	9539.14	0	0	0	0	42.85
1681	270280	2702801	Flexeiras	AL	2018	44.898	22.07	180440	2290.21	9539.45	0	0	0	0	38.35
1682	270290	2702900	Girau do Ponciano	AL	2018	1.38889	0.937	37952.1	3008.8	9522.23	0	0	0	1	79.05
1683	270300	2703007	Ibateguara	AL	2018	48.5294	33224	67277.3	2434.59	9529.82	0	0	0	0	58.82
1684	270310	2703106	Igaci	AL	2018	0	0	2960.5	3014.5	9508.33	0	0	0	1	76.71
1685	270320	2703205	Igreja Nova	AL	2018	0.67039	12562	34831.4	1847.76	9520.3	0	0	0	0	57.16
1686	270330	2703304	Inhapi	AL	2018	0	0	0	2836.16	9505.23	0	0	0	1	49.4
1687	270340	2703403	Jacaré dos Homens	AL	2018	14.2857	0.99	9554.89	1970.54	9539.99	0	0	0	1	35.49
1688	270350	2703502	Jacuípe	AL	2018	92.8571	78914	162725	1812.89	950.81	0	0	0	0	33.71
1689	270360	2703601	Japaratinga	AL	2018	1.63043	3108	8126.95	2313.2	9539.98	0	0	0	0	97.44
1690	270370	2703700	Jaramataia	AL	2018	0	0	4411.96	2600.08	9525.43	0	0	0	1	52.87
1691	270375	2703759	Jequiá da Praia	AL	2018	25	1581	298529	2641.05	9539.92	0	0	0	0	34.74
1692	270380	2703809	Joaquim Gomes	AL	2018	10.6383	15.86	63863.5	2169.4	9531.11	0	0	0	0	80.13
1693	270390	2703908	Jundiá	AL	2018	79.1667	18774	0	2871.21	9539.99	0	0	0	0	47.02
1694	270400	2704005	Junqueiro	AL	2018	45.6241	330439	423673	1999.88	9521.94	0	0	0	0	99.83
1695	270410	2704104	Lagoa da Canoa	AL	2018	0.20121	0.954	3922	2657.37	9535.07	0	0	0	1	214.47
1696	270420	2704203	Limoeiro de Anadia	AL	2018	10.219	14074	85145.8	2769.98	9495.92	0	0	0	0	92.16
1697	270430	2704302	Maceió	AL	2018	0.33638	204909	647679	1845.44	9523.35	0	0	0	0	1987.71
1698	270440	2704401	Major Isidoro	AL	2018	0	0	15223.4	2584.04	9527.31	0	0	0	1	44.35
1699	270450	2704500	Maragogi	AL	2018	2.97974	34758	187900	2134.83	9520.1	0	0	0	0	96.87
1700	270460	2704609	Maravilha	AL	2018	0	0	1969.72	2268.88	9539.98	0	0	0	1	28.06
1701	270470	2704708	Marechal Deodoro	AL	2018	1.10585	35247	105524	2395.55	9536.25	0	0	0	0	155.09
1702	270480	2704807	Maribondo	AL	2018	6	2898	40095.5	2067.28	9477.47	0	0	0	0	74.05
1703	270490	2704906	Mar Vermelho	AL	2018	0	0	48878.8	2818.9	0.95	0	0	0	0	38.52
1704	270500	2705002	Mata Grande	AL	2018	0	0	0	2383.07	9539.96	0	0	0	1	27.58
1705	270510	2705101	Matriz de Camaragibe	AL	2018	3.93097	41.3	355339	2080.98	9539.98	0	0	0	0	103.42
1706	270520	2705200	Messias	AL	2018	0.93023	2.51	24397.6	1895.33	9533.94	0	0	0	0	154.84
1707	270530	2705309	Minador do Negrão	AL	2018	0	0	0	2945.22	9495.01	0	0	0	1	31.87
1708	270540	2705408	Monteirópolis	AL	2018	8.33333	0.954	20861.4	2646.02	9539.99	0	0	0	1	82.59
1709	270550	2705507	Murici	AL	2018	28.9308	95685	450777	2429.77	9533.47	0	0	0	0	67.31
1710	270560	2705606	Novo Lino	AL	2018	12.963	7.45	110212	2318.06	9539.99	0	0	0	0	58.53
1711	270570	2705705	Olho d'Água das Flores	AL	2018	4.36893	9615	60372.8	1834.77	9499.87	0	0	0	1	112.05
1712	270580	2705804	Olho d'Água do Casado	AL	2018	0	0	0	2867.19	9534.44	0	0	0	1	28.94
1713	270590	2705903	Olho d'Água Grande	AL	2018	0	0	2157.68	3336.04	9540	0	0	0	1	43.73
1714	270600	2706000	Olivença	AL	2018	0	0	0	3186.68	954	0	0	0	1	65.97
1715	270610	2706109	Ouro Branco	AL	2018	0	0	0	2613.38	9539.46	0	0	0	0	58.28
1716	270620	2706208	Palestina	AL	2018	0	0	517885	2159.97	0.95	0	0	0	1	130.53
1717	270630	2706307	Palmeira dos Índios	AL	2018	0	0	60101.3	2124.06	9503.55	0	0	0	1	162.09
1718	270640	2706406	Pão de Açúcar	AL	2018	2.43902	0.954	973.18	1870.4	9517.76	0	0	0	1	35.31
1719	270642	2706422	Pariconha	AL	2018	0	0	0	2852.63	9539.98	0	0	0	1	41.33
1720	270644	2706448	Paripueira	AL	2018	0.35336	0.954	11059.7	1995.41	9532.79	0	0	0	0	140.28
1721	270650	2706505	Passo de Camaragibe	AL	2018	15.7407	16686	54382	2362.17	9539.96	0	0	0	0	60.55
1722	270660	2706604	Paulo Jacinto	AL	2018	28.5714	1.99	9098.46	2074.89	9539.99	0	0	0	0	63.89
1723	270670	2706703	Penedo	AL	2018	3.57143	38284	140876	2107.97	9497.86	0	0	0	0	92.07
1724	270680	2706802	Piaçabuçu	AL	2018	0	0	7773.1	2457.07	9539.68	0	0	0	0	73.84
1725	270690	2706901	Pilar	AL	2018	9.22473	97152	0	1974.03	9524.43	0	0	0	0	139.44
1726	270700	2707008	Pindoba	AL	2018	100	6585	31562.5	2710.79	9540	0	0	0	0	24.86
1727	270710	2707107	Piranhas	AL	2018	10.7143	21908	88834.8	2686.93	9522.18	0	0	0	1	60.69
1728	270720	2707206	Poço das Trincheiras	AL	2018	0	0	0	3165.25	9528.61	0	0	0	1	50.5
1729	270730	2707305	Porto Calvo	AL	2018	2.213	16527	170432	1899.76	9515.67	0	0	0	0	86.45
1730	270740	2707404	Porto de Pedras	AL	2018	6.30631	7.45	133880	2006.52	9539.98	0	0	0	0	30.62
1731	270750	2707503	Porto Real do Colégio	AL	2018	0	0	9326.64	2512.65	9526.67	0	0	0	0	84.58
1732	270760	2707602	Quebrangulo	AL	2018	29.4118	4.77	23139.1	3079.15	9539.99	0	0	0	1	35.46
1733	270770	2707701	Rio Largo	AL	2018	1.25229	95955	308106	1914.38	9511.24	0	0	0	0	254.71
1734	270780	2707800	Roteiro	AL	2018	0	0	33435.7	2427.91	9537.36	0	0	0	0	51.86
1735	270790	2707909	Santa Luzia do Norte	AL	2018	0	0	3458.77	2395.87	9539.99	0	0	0	0	252
1736	270800	2708006	Santana do Ipanema	AL	2018	0	0	1966.12	2692.45	9525.82	0	0	0	1	108.45
1737	270810	2708105	Santana do Mundaú	AL	2018	12.5	2	23092.3	1989.51	9539.2	0	0	0	0	47.71
1738	270820	2708204	São Brás	AL	2018	0	0	42278.8	2357.21	9533.95	0	0	0	0	49.68
1739	270830	2708303	São José da Laje	AL	2018	0.25138	9622	39865.3	2190.27	9528.48	0	0	0	0	92.95
1740	270840	2708402	São José da Tapera	AL	2018	0.36166	1.98	3026.92	2945.91	952.24	0	0	0	1	64.94
1741	270850	2708501	São Luís do Quitunde	AL	2018	0.34774	5265	71541.1	1934.81	9503.93	0	0	0	0	86.61
1742	270860	2708600	São Miguel dos Campos	AL	2018	0.54582	19466	950946	1934.62	9517.6	0	0	0	0	168.41
1743	270870	2708709	São Miguel dos Milagres	AL	2018	25.5034	38992	30285.1	1996	9539.98	0	0	0	0	102.8
1744	270880	2708808	São Sebastião	AL	2018	13.2231	37789	172181	2599.1	9511.92	0	0	0	0	107.91
1745	270890	2708907	Satuba	AL	2018	0.35336	1116	6938.74	2505.85	9527.85	0	0	0	0	332.36
1746	270895	2708956	Senador Rui Palmeira	AL	2018	0	0	979.61	2906.51	9539.99	0	0	0	1	40.4
1747	270900	2709004	Tanque d'Arca	AL	2018	20	1087	17683.1	2507.51	9540	0	0	0	0	49.59
1748	270910	2709103	Taquarana	AL	2018	2.08333	0.954	14742.8	2107.05	9504.7	0	0	0	1	129.38
1749	270915	2709152	Teotônio Vilela	AL	2018	5.51331	89045	118910	2308.85	9506.16	0	0	0	1	146.91
1750	270920	2709202	Traipu	AL	2018	0	0	3251.98	2881.11	9538.12	0	0	0	1	40.28
1751	270930	2709301	União dos Palmares	AL	2018	8.46715	60353	375508	1860.17	9526.44	0	0	0	0	155.59
1752	270940	2709400	Viçosa	AL	2018	61.5385	195714	0	2203.22	9527.41	0	0	0	0	69.35
1753	280010	2800100	Amparo de São Francisco	SE	2018	0	0	9807.27	1804.97	9539.98	0	0	0	1	67.03
1754	280020	2800209	Aquidabã	SE	2018	5.41872	10494	95989.5	1777.24	9490.57	0	0	0	1	59.64
1755	280030	2800308	Aracaju	SE	2018	0.40191	197078	721743	1662.12	9476.92	0	0	0	0	3562.41
1756	280040	2800407	Arauá	SE	2018	76	40117	164164	1996.28	9497.76	0	0	0	0	51.1
1757	280050	2800506	Areia Branca	SE	2018	33.1325	56103	0	1956.94	9532.42	0	0	0	0	124.18
1758	280060	2800605	Barra dos Coqueiros	SE	2018	1.4531	11332	40695.5	1893.23	947.18	0	0	0	0	323.76
1759	280067	2800670	Boquim	SE	2018	16.2921	28086	217114	1934.73	9504.39	0	0	0	0	129.99
1760	280070	2800704	Brejo Grande	SE	2018	60.8696	16207	32926.4	2156.41	9539.96	0	0	0	0	57.43
1761	280100	2801009	Campo do Brito	SE	2018	9.86395	29.82	80584	1778.29	9489.93	0	0	0	0	89.32
1762	280110	2801108	Canhoba	SE	2018	0	0	14761.5	2808.02	9539.98	0	0	0	1	23.64
1763	280120	2801207	Canindé de São Francisco	SE	2018	0.36364	0.954	55360.4	2291.88	9539.98	0	0	0	1	32.66
1764	280130	2801306	Capela	SE	2018	88.5138	2270532	0	2222.78	0.95	0	0	0	0	76.67
1765	280140	2801405	Carira	SE	2018	24.375	38228	137142	1787.95	9492.1	0	0	0	1	34.1
1766	280150	2801504	Carmópolis	SE	2018	0.20243	1908	126818	2003.9	9503.04	0	0	0	0	351.85
1767	280160	2801603	Cedro de São João	SE	2018	0	0	7544.76	2043.27	9539.97	0	0	0	0	70.24
1768	280170	2801702	Cristinápolis	SE	2018	40.9605	148225	220091	2331.48	9515.16	0	0	0	0	76.53
1769	280190	2801900	Cumbe	SE	2018	33.3333	3816	27974.1	1939.49	9539.98	0	0	0	0	30.98
1770	280200	2802007	Divina Pastora	SE	2018	91.6667	10836	40581.1	2258.48	9539.97	0	0	0	0	56.01
1771	280210	2802106	Estância	SE	2018	5.03694	74.15	347692	1873.86	9454.42	0	0	0	0	106.47
1772	280220	2802205	Feira Nova	SE	2018	61.9048	12402	0	2406.98	9539.95	0	0	0	0	30.38
1773	280230	2802304	Frei Paulo	SE	2018	14.539	40527	132052	2025.91	9513.91	0	0	0	1	38.29
1774	280240	2802403	Gararu	SE	2018	30	2908	11017.7	2393.34	9527.47	0	0	0	1	17.74
1775	280250	2802502	General Maynard	SE	2018	12.5	1908	11684.6	1931.66	0.95	0	0	0	0	167.08
1776	280260	2802601	Gracho Cardoso	SE	2018	77.7778	6661	27499	2729.18	9539.98	0	0	0	1	23.95
1777	280270	2802700	Ilha das Flores	SE	2018	0	0	0	2147.49	9539.98	0	0	0	0	156.01
1778	280280	2802809	Indiaroba	SE	2018	26.6667	12194	78777.5	2243.5	9539.98	0	0	0	0	56.44
1779	280290	2802908	Itabaiana	SE	2018	2.09754	80812	0	1728.64	949.74	0	0	0	0	280.75
1780	280300	2803005	Itabaianinha	SE	2018	4.95868	17653	91720	2465.69	9514.61	0	0	0	0	84.47
1781	280310	2803104	Itabi	SE	2018	50	6508	18953	2292.88	9506.23	0	0	0	1	26.83
1782	280320	2803203	Itaporanga d'Ajuda	SE	2018	18.7151	140903	738666	2087.82	9538.83	0	0	0	0	45.96
1783	280330	2803302	Japaratuba	SE	2018	21.2329	33447	122175	1921.54	9536.54	0	0	0	0	50.81
1784	280340	2803401	Japoatã	SE	2018	95.3917	393904	611910	1913.21	9491.17	0	0	0	0	32.07
1785	280350	2803500	Lagarto	SE	2018	5.40647	143521	576392	1862.32	9500.45	0	0	0	0	106.9
1786	280360	2803609	Laranjeiras	SE	2018	8.25074	292352	502820	1920.62	9519.17	0	0	0	0	182.21
1787	280370	2803708	Macambira	SE	2018	7.5	5.97	21295.2	1831.16	9539.97	0	0	0	1	50
1788	280380	2803807	Malhada dos Bois	SE	2018	28.5714	3816	4832.16	2265.84	9539.97	0	0	0	1	57.99
1789	280390	2803906	Malhador	SE	2018	2.7027	0.954	9528.95	1649.05	9539.97	0	0	0	0	123.48
1790	280400	2804003	Maruim	SE	2018	2.40964	3816	109018	1754.99	9513.94	0	0	0	0	179.51
1791	280410	2804102	Moita Bonita	SE	2018	6.09756	3816	9864.67	1624.62	9505.06	0	0	0	1	118.66
1792	280420	2804201	Monte Alegre de Sergipe	SE	2018	17.5676	13356	22408.6	2573.31	9539.35	0	0	0	1	37.09
1793	280430	2804300	Muribeca	SE	2018	1.18577	2862	32147.3	2403.14	9530.1	0	0	0	0	102.4
1794	280440	2804409	Neópolis	SE	2018	40.2878	164521	630679	2041.82	9478.89	0	0	0	0	70.56
1795	280445	2804458	Nossa Senhora Aparecida	SE	2018	3.22581	5724	27082.2	1791.56	9539.98	0	0	0	1	25.77
1796	280450	2804508	Nossa Senhora da Glória	SE	2018	5.49102	52542	168505	2073.98	9510.66	0	0	0	1	48.21
1797	280460	2804607	Nossa Senhora das Dores	SE	2018	1.87075	21444	123539	1976.11	9442.35	0	0	0	0	54.85
1798	280470	2804706	Nossa Senhora de Lourdes	SE	2018	3.7037	0.954	11080.3	2039.32	9489.96	0	0	0	1	79.68
1799	280480	2804805	Nossa Senhora do Socorro	SE	2018	0.3382	18818	80358.8	1845.79	9459.21	0	0	0	0	1170.85
1800	280490	2804904	Pacatuba	SE	2018	0	0	0	2310.26	9501.34	0	0	0	0	38.01
1801	280500	2805000	Pedra Mole	SE	2018	0	0	7250.2	2312.33	9539.98	0	0	0	1	39.37
1802	280510	2805109	Pedrinhas	SE	2018	37.037	10502	18650.6	2085.77	9499.2	0	0	0	0	287.77
1803	280520	2805208	Pinhão	SE	2018	35	6.07	38074.8	2208.87	9539.98	0	0	0	1	41.73
1804	280530	2805307	Pirambu	SE	2018	6.97674	2862	12414.5	2084.3	0.95	0	0	0	0	44.07
1805	280540	2805406	Poço Redondo	SE	2018	4.22535	2862	15460	2491.67	9527.18	0	0	0	1	27.92
1806	280550	2805505	Poço Verde	SE	2018	0	0	18016.8	2229.06	9515.91	0	0	0	1	53.63
1807	280560	2805604	Porto da Folha	SE	2018	11.3924	9572	29862.4	2604.16	948.46	0	0	0	1	32.51
1808	280570	2805703	Propriá	SE	2018	1.10565	8832	71023	1952.35	9511.53	0	0	0	0	318.81
1809	280580	2805802	Riachão do Dantas	SE	2018	34.4828	9825	108906	1941.5	9512.9	0	0	0	0	37.32
1810	280590	2805901	Riachuelo	SE	2018	26.1398	80869	0	1773.95	9528.75	0	0	0	0	129.49
1811	280600	2806008	Ribeirópolis	SE	2018	5.39568	14417	49915.8	1811.19	9534.86	0	0	0	1	71.53
1812	280610	2806107	Rosário do Catete	SE	2018	3.26797	4.77	24505.4	2398.45	952.76	0	0	0	0	104.02
1813	280620	2806206	Salgado	SE	2018	12.7753	29089	134011	1815.55	9505.8	0	0	0	1	80.66
1814	280630	2806305	Santa Luzia do Itanhy	SE	2018	49.1803	27354	114889	2581.9	9539.97	0	0	0	0	42.88
1815	280640	2806404	Santana do São Francisco	SE	2018	50	1908	20204.2	2894.9	9499.68	0	0	0	0	171.02
1816	280650	2806503	Santa Rosa de Lima	SE	2018	29.4118	4.77	44453.5	2308.39	9539.98	0	0	0	0	57.69
1817	280660	2806602	Santo Amaro das Brotas	SE	2018	27.451	15404	65667.2	1850.25	9522.16	0	0	0	0	50.86
1818	280670	2806701	São Cristóvão	SE	2018	5.10865	156627	567639	1955.98	9468.26	0	0	0	0	203.24
1819	280680	2806800	São Domingos	SE	2018	2.92398	4.77	0	1714.89	9439.38	0	0	0	0	108.48
1820	280690	2806909	São Francisco	SE	2018	6.25	0.954	0	2191.87	9539.92	0	0	0	0	47.54
1821	280700	2807006	São Miguel do Aleixo	SE	2018	41.9355	12402	31116.6	2435.05	9539.93	0	0	0	1	27.02
1822	280710	2807105	Simão Dias	SE	2018	2.12291	19756	149013	2487.27	9481.89	0	0	0	1	71.74
1823	280720	2807204	Siriri	SE	2018	9.83607	5724	42516.7	2272.85	9313.91	0	0	0	0	52.34
1824	280730	2807303	Telha	SE	2018	66.6667	5.77	39113.5	2187.78	9539.97	0	0	0	0	65.35
1825	280740	2807402	Tobias Barreto	SE	2018	0.28986	1908	22207.7	1855.45	9508.94	0	0	0	1	50.62
1826	280750	2807501	Tomar do Geru	SE	2018	24.1379	7466	109540	1897.42	0.95	0	0	0	1	42.65
1827	280760	2807600	Umbaúba	SE	2018	7.66208	38172	154176	1866.15	9526.88	0	0	0	0	213.02
1828	290010	2900108	Abaíra	BA	2018	7.14286	2471	20687.2	2242.87	9536.17	0	0	0	1	16.28
1829	290020	2900207	Abaré	BA	2018	80.3922	82179	0	2254.52	9540	0	0	0	1	12.35
1830	290030	2900306	Acajutiba	BA	2018	53.0303	33.39	55021.8	1855.31	9526.36	0	0	0	0	83.37
1831	290035	2900355	Adustina	BA	2018	15	2862	7143.5	1844.07	9334.19	0	0	0	1	26.55
1832	290040	2900405	Água Fria	BA	2018	35.3846	30683	499105	2604.09	9539.96	0	0	0	1	22.75
1833	290050	2900504	Érico Cardoso	BA	2018	40.7407	9366	34657.3	2482.53	9539.95	0	0	0	1	14.5
1834	290060	2900603	Aiquara	BA	2018	93.75	14406	54409.9	1936.17	9528.81	0	0	0	0	26.67
1835	290070	2900702	Alagoinhas	BA	2018	17.7654	1597776	307846	1933.57	9521.02	0	0	0	0	213.17
1836	290080	2900801	Alcobaça	BA	2018	29.1339	122327	293268	1993.31	9532.84	0	0	0	0	15.14
1837	290090	2900900	Almadina	BA	2018	58.3333	6924	68803.6	2270.94	9539.97	0	0	0	0	22.7
1838	290100	2901007	Amargosa	BA	2018	2.51397	17488	115792	2093.54	9510.53	0	0	0	0	0
1839	290110	2901106	Amélia Rodrigues	BA	2018	1.35823	8924	197925	1843.4	9507.5	0	0	0	0	145.4
1840	290115	2901155	América Dourada	BA	2018	0	0	7756.57	1930.39	9494.57	0	0	0	1	19.57
1841	290120	2901205	Anagé	BA	2018	18.8811	25608	60388.2	2177.33	9531.38	0	0	0	1	13.61
1842	290130	2901304	Andaraí	BA	2018	9.61538	10226	36696.2	2755.65	9532.91	0	0	0	1	8.27
1843	290135	2901353	Andorinha	BA	2018	1.14943	1908	13326.1	1838.77	9517.3	0	0	0	1	10.78
1844	290140	2901403	Angical	BA	2018	39.6226	24669	127505	3027.98	9535.76	0	0	0	0	9.16
1845	290150	2901502	Anguera	BA	2018	3.57143	0.954	13709.7	2186.9	9539.62	0	0	0	1	59.32
1846	290160	2901601	Antas	BA	2018	0	0	1921.67	1798	9490.01	0	0	0	1	59.37
1847	290170	2901700	Antônio Cardoso	BA	2018	17.7215	17561	155515	2679.79	9539.97	0	0	0	1	39.83
1848	290180	2901809	Antônio Gonçalves	BA	2018	0	0	2033.08	2692.2	9539.96	0	0	0	1	33.93
1849	290190	2901908	Aporá	BA	2018	20	3338	32246.6	2395.14	9527.16	0	0	0	0	36.88
1850	290195	2901957	Apuarema	BA	2018	0	0	9619.5	2876.21	9539.97	0	0	0	0	48.8
1851	290200	2902005	Aracatu	BA	2018	3.84615	1908	24205.4	2333.57	954	0	0	0	1	8.88
1852	290205	2902054	Araças	BA	2018	10.5263	10473	45344.9	2241.75	9539.95	0	0	0	0	25.58
1853	290210	2902104	Araci	BA	2018	0.51546	0.954	13721.2	2068.16	9529.88	0	0	0	1	36.17
1854	290220	2902203	Aramari	BA	2018	2.5974	4308	18780.2	2173.68	9518.58	0	0	0	0	30.71
1855	290225	2902252	Arataca	BA	2018	90.7563	104578	215004	2568.07	9539.94	0	0	0	0	25.41
1856	290230	2902302	Aratuípe	BA	2018	64	16894	60172.3	2688.72	9539.95	0	0	0	0	50.65
1857	290240	2902401	Aurelino Leal	BA	2018	34.8214	41155	218705	2709.56	9531.46	0	0	0	0	26.44
1858	290250	2902500	Baianópolis	BA	2018	70.6522	80816	277020	3353.94	9514.19	0	0	0	0	4.16
1859	290260	2902609	Baixa Grande	BA	2018	3.80435	6678	69290.7	2302.93	9505.13	0	0	0	1	21.18
1860	290265	2902658	Banzaê	BA	2018	0	0	0	2859.78	949.56	0	0	0	1	32.28
1861	290270	2902708	Barra	BA	2018	4.92958	7489	63758.2	2621.38	9521.36	0	0	0	1	4.66
1862	290280	2902807	Barra da Estiva	BA	2018	5.69106	14921	124076	1936.32	9534.66	0	0	0	1	12.56
1863	290290	2902906	Barra do Choça	BA	2018	68.2866	1198995	924892	2431.64	949.35	0	0	0	0	41.85
1864	290300	2903003	Barra do Mendes	BA	2018	0	0	983.15	2081.21	9532.65	0	0	0	1	8.76
1865	290310	2903102	Barra do Rocha	BA	2018	76.9231	20.48	110331	2480.58	9539.98	0	0	0	0	27.15
1866	290320	2903201	Barreiras	BA	2018	25.8113	3493308	7.0263e+06	1850.24	9525.71	0	0	0	0	19.57
1867	290323	2903235	Barro Alto	BA	2018	50	7627	16891.8	2181.18	9532.23	0	0	0	1	35.71
1868	290327	2903276	Barrocas	BA	2018	0	0	1050	2362.22	9522.4	0	0	0	1	76.44
1869	290330	2903300	Barro Preto	BA	2018	66.6667	9786	153198	2237.77	9539.92	0	0	0	0	28.49
1870	290340	2903409	Belmonte	BA	2018	49.8659	169828	424629	1854.33	9524.65	0	0	0	0	11.97
1871	290350	2903508	Belo Campo	BA	2018	6.34921	5247	20905.1	2180.04	9536.76	0	0	0	1	22.41
1872	290360	2903607	Biritinga	BA	2018	60	40085	122188	2676.61	9499.04	0	0	0	1	28.85
1873	290370	2903706	Boa Nova	BA	2018	11.3208	13715	47636	2366.57	953.98	0	0	0	1	15.25
1874	290380	2903805	Boa Vista do Tupim	BA	2018	27.7778	9632	81141.4	3097.74	9539.98	0	0	0	1	6.27
1875	290390	2903904	Bom Jesus da Lapa	BA	2018	20.9316	389223	925712	2345.53	9518.48	0	0	0	1	16.67
1876	290395	2903953	Bom Jesus da Serra	BA	2018	0	0	0	3006.57	9518.48	0	0	0	1	21.25
1877	290400	2904001	Boninal	BA	2018	0	0	0	2240.44	9529.36	0	0	0	1	15.93
1878	290405	2904050	Bonito	BA	2018	55.5556	11894	0	2456.82	9539.99	0	0	0	0	21.03
1879	290410	2904100	Boquira	BA	2018	0	0	1987.5	2888.18	9489.4	0	0	0	1	15.09
1880	290420	2904209	Botuporã	BA	2018	0	0	2008.27	2389.59	9539.97	0	0	0	1	16.41
1881	290430	2904308	Brejões	BA	2018	23.5294	9.77	25657.4	2164.78	954	0	0	0	1	27.71
1882	290440	2904407	Brejolândia	BA	2018	45.4545	5265	19126.7	2183.93	9517.99	0	0	0	0	4.67
1883	290450	2904506	Brotas de Macaúbas	BA	2018	0	0	0	2466.35	9539.96	0	0	0	1	4.36
1884	290460	2904605	Brumado	BA	2018	0.47676	19126	92311.1	1575.02	9526.58	0	0	0	1	30.37
1885	290470	2904704	Buerarema	BA	2018	25.2941	41314	151879	1939.06	9529.87	0	0	0	0	83.79
1886	290475	2904753	Buritirama	BA	2018	0	0	1067.3	3161.08	9524.27	0	0	0	1	5.21
1887	290480	2904803	Caatiba	BA	2018	80.8219	56114	175717	2038.65	9537.33	0	0	0	0	13.74
1888	290485	2904852	Cabaceiras do Paraguaçu	BA	2018	3.77358	4308	55702.3	3020.21	9539.95	0	0	0	0	84.22
1889	290490	2904902	Cachoeira	BA	2018	3.11751	16.11	81747.5	2193.74	9529.68	0	0	0	0	84.67
1890	290500	2905008	Caculé	BA	2018	0.77519	3862	12262.5	1712.42	9524.72	0	0	0	1	37.72
1891	290510	2905107	Caém	BA	2018	2.63158	1908	7716.5	2674.46	9513.33	0	0	0	1	17.33
1892	290515	2905156	Caetanos	BA	2018	9.83607	5222	18000.5	2787.89	9539.97	0	0	0	1	17.69
1893	290520	2905206	Caetité	BA	2018	2.35018	19557	72291.7	1832.89	9499.44	0	0	0	1	19.18
1894	290530	2905305	Cafarnaum	BA	2018	0	0	0	2789.11	9539.98	0	0	0	1	28.52
1895	290540	2905404	Cairu	BA	2018	1.6546	29777	122809	2539.44	9539.94	0	0	0	0	39.91
1896	290550	2905503	Caldeirão Grande	BA	2018	5.26316	0.954	4823	2993.03	953.13	0	0	0	1	28.93
1897	290560	2905602	Camacan	BA	2018	11.0266	59639	243026	2114.58	9535.63	0	0	0	0	54.66
1898	290570	2905701	Camaçari	BA	2018	0.43692	137055	312142	1957.21	9527.56	0	0	0	0	374.01
1899	290580	2905800	Camamu	BA	2018	9.94152	22862	157377	2183.92	9524.5	0	0	0	0	41.98
1900	290590	2905909	Campo Alegre de Lourdes	BA	2018	0	0	954	3225.13	9524.62	0	0	0	1	10.37
1901	290600	2906006	Campo Formoso	BA	2018	1.53657	27.33	56591.7	2204.33	9512.63	0	0	0	1	9.9
1902	290610	2906105	Canápolis	BA	2018	7.69231	2034	4285.75	2768.57	9526.07	0	0	0	0	21.11
1903	290620	2906204	Canarana	BA	2018	0	0	4901.22	2442.3	9536.93	0	0	0	1	44.88
1904	290630	2906303	Canavieiras	BA	2018	42.4107	97836	429629	2296.43	9501.74	0	0	0	0	23.46
1905	290640	2906402	Candeal	BA	2018	42.8571	3816	21882.2	2640.14	0.95	0	0	0	1	18.63
1906	290650	2906501	Candeias	BA	2018	0.87838	76233	30780.5	1869.56	9534.35	0	0	0	0	344.46
1907	290660	2906600	Candiba	BA	2018	4.25532	1908	15949.2	2776.51	954	0	0	0	0	32.9
1908	290670	2906709	Cândido Sales	BA	2018	30.8725	44805	164838	2229.76	9530.82	0	0	0	1	21.65
1909	290680	2906808	Cansanção	BA	2018	0	0	28163.9	2773.15	9522.25	0	0	0	1	25.73
1910	290682	2906824	Canudos	BA	2018	8.69565	1908	8542.61	2717.88	9518.94	0	0	0	1	5.25
1911	290685	2906857	Capela do Alto Alegre	BA	2018	5.66038	3.28	10948.6	1644.27	9498.86	0	0	0	1	18.52
1912	290687	2906873	Capim Grosso	BA	2018	0.23669	2154	1937.15	2024.5	9504.1	0	0	0	1	65.52
1913	290689	2906899	Caraíbas	BA	2018	51.6129	15264	108888	2592.75	9537.75	0	0	0	1	11.3
1914	290690	2906907	Caravelas	BA	2018	65.4054	699311	783807	2161.13	9525.93	0	0	0	0	9.23
1915	290700	2907004	Cardeal da Silva	BA	2018	35.8209	24569	18908.9	2883.65	9539.99	0	0	0	0	31.49
1916	290710	2907103	Carinhanha	BA	2018	50	20034	123637	2852.19	9539.9	0	0	0	1	11.45
1917	290720	2907202	Casa Nova	BA	2018	87.6319	4743773	4.68738e+06	2290.56	9534.54	0	0	0	1	7.4
1918	290730	2907301	Castro Alves	BA	2018	5.31646	22171	159961	2281.46	951.44	0	0	0	1	36.72
1919	290740	2907400	Catolândia	BA	2018	7.14286	0.954	7606.22	2822.65	0.95	0	0	0	0	5.05
1920	290750	2907509	Catu	BA	2018	0.3663	8246	78551.5	1800.9	9508.7	0	0	0	0	127.47
1921	290755	2907558	Caturama	BA	2018	0	0	954	2249.07	952.87	0	0	0	1	13.04
1922	290760	2907608	Central	BA	2018	2.27273	0.954	4770.13	1916.01	9539.99	0	0	0	1	30.43
1923	290770	2907707	Chorrochó	BA	2018	0	0	0	3384.16	9531.87	0	0	0	1	3.71
1924	290780	2907806	Cícero Dantas	BA	2018	0.72993	0.954	6844.91	1823.49	9503.37	0	0	0	1	38.61
1925	290790	2907905	Cipó	BA	2018	2.27273	0.954	8611.61	2500.04	953.74	0	0	0	1	109.79
1926	290800	2908002	Coaraci	BA	2018	7.09677	11822	129682	1794.06	9526.33	0	0	0	0	63.6
1927	290810	2908101	Cocos	BA	2018	97.3036	1563563	2.31659e+06	2733.93	9533.12	0	0	0	0	1.85
1928	290820	2908200	Conceição da Feira	BA	2018	73.8866	397215	1.49202e+06	2302.96	9514.87	0	0	0	0	135.88
1929	290830	2908309	Conceição do Almeida	BA	2018	3.53982	7.9	92162	2163.75	9539.98	0	0	0	0	60.85
1930	290840	2908408	Conceição do Coité	BA	2018	0.97233	13356	47549.1	1924.38	9514.92	0	0	0	1	65.2
1931	290850	2908507	Conceição do Jacuípe	BA	2018	1.19637	29646	147581	2115.52	9526.57	0	0	0	0	280.01
1932	290860	2908606	Conde	BA	2018	10.9091	16594	0	2441.51	9535.55	0	0	0	0	27.53
1933	290870	2908705	Condeúba	BA	2018	0	0	12151.4	2625.51	952.16	0	0	0	1	12.84
1934	290880	2908804	Contendas do Sincorá	BA	2018	13.3333	1908	9793.35	1918.43	9539.98	0	0	0	1	4.18
1935	290890	2908903	Coração de Maria	BA	2018	4.67626	14579	88165.1	2185.08	9539.94	0	0	0	0	60.04
1936	290900	2909000	Cordeiros	BA	2018	0	0	3897.26	1955.45	9539.99	0	0	0	1	16.39
1937	290910	2909109	Coribe	BA	2018	38.0952	19607	126066	2624.95	954	0	0	0	1	5.35
1938	290920	2909208	Coronel João Sá	BA	2018	3.7037	0.954	11599.7	2509.47	9539.98	0	0	0	1	0
1939	290930	2909307	Correntina	BA	2018	77.6342	2970269	4.30698e+06	2671.41	9538.89	0	0	0	0	2.79
1940	290940	2909406	Cotegipe	BA	2018	52.6316	36511	236589	2672.48	9509.43	0	0	0	1	3.22
1941	290950	2909505	Cravolândia	BA	2018	0	0	3900.8	2362.59	9539.98	0	0	0	0	29.3
1942	290960	2909604	Crisópolis	BA	2018	23.2143	12546	90087	2068.01	9505.89	0	0	0	1	33.05
1943	290970	2909703	Cristópolis	BA	2018	8.33333	2142	21406.2	2088.11	9529.53	0	0	0	0	13.18
1944	290980	2909802	Cruz das Almas	BA	2018	23.7598	607023	413845	1690.98	9505.29	0	0	0	0	451.93
1945	290990	2909901	Curaçá	BA	2018	53.5613	185197	190227	2468.7	9537.77	0	0	0	1	5.79
1946	291000	2910008	Dário Meira	BA	2018	0	0	148172	2551.55	9534.89	0	0	0	0	26.37
1947	291005	2910057	Dias d'Ávila	BA	2018	0.0118	0.98	12207.6	2273.5	9525.54	0	0	0	0	432.53
1948	291010	2910107	Dom Basílio	BA	2018	15.3846	13454	59752.9	2360.33	9539.98	0	0	0	1	17.65
1949	291020	2910206	Dom Macedo Costa	BA	2018	4	0.954	10870.9	2318.65	954	0	0	0	0	42.73
1950	291030	2910305	Elísio Medrado	BA	2018	32	7201	18475	1824.05	9539.97	0	0	0	0	45.27
1951	291040	2910404	Encruzilhada	BA	2018	92.2857	310471	492859	2409.61	9539.98	0	0	0	1	9.31
1952	291050	2910503	Entre Rios	BA	2018	26.618	276985	731319	1779.44	9528.33	0	0	0	1	35.08
1953	291060	2910602	Esplanada	BA	2018	4.17567	74618	578774	2339.81	9534.4	0	0	0	0	28.38
1954	291070	2910701	Euclides da Cunha	BA	2018	0.60484	3843	24961.1	2693.86	950.32	0	0	0	1	30.03
1955	291072	2910727	Eunápolis	BA	2018	45.61	3789171	2.59213e+06	1981.34	9532.26	0	0	0	0	78.77
1956	291075	2910750	Fátima	BA	2018	0	0	0	2279.26	9528.44	0	0	0	0	48.97
1957	291077	2910776	Feira da Mata	BA	2018	100	1908	17322.1	2400.57	9539.97	0	0	0	0	4.82
1958	291080	2910800	Feira de Santana	BA	2018	0.69828	273.59	1.24847e+06	1370.07	9522.92	0	0	0	1	467.57
1959	291085	2910859	Filadélfia	BA	2018	0	0	0	2379.24	9539.81	0	0	0	0	28.31
1960	291090	2910909	Firmino Alves	BA	2018	18.9189	15644	62342.2	1831.4	953.02	0	0	0	0	32.51
1961	291100	2911006	Floresta Azul	BA	2018	66.6667	31137	140651	2053.76	9539.98	0	0	0	0	33.29
1962	291110	2911105	Formosa do Rio Preto	BA	2018	84.5	3593459	5.44099e+06	2083.04	9539.51	0	0	0	0	1.59
1963	291120	2911204	Gandu	BA	2018	11.6788	62688	356891	2334.28	9531.45	0	0	0	0	140.23
1964	291125	2911253	Gavião	BA	2018	0	0	0	2076.64	9539.98	0	0	0	1	11.67
1965	291130	2911303	Gentio do Ouro	BA	2018	0	0	0	2983.17	9539.99	0	0	0	1	2.94
1966	291140	2911402	Glória	BA	2018	57.7778	55.72	219033	1990.73	9513.12	0	0	0	1	9.71
1967	291150	2911501	Gongogi	BA	2018	96	50934	205406	2637.33	9539.99	0	0	0	0	35.99
1968	291160	2911600	Governador Mangabeira	BA	2018	67.4203	622726	1.38477e+06	1961.48	9514.06	0	0	0	0	193.54
1969	291165	2911659	Guajeru	BA	2018	0	0	954	3085.31	9539.97	0	0	0	1	8.29
1970	291170	2911709	Guanambi	BA	2018	1.06325	50007	219007	2170.53	9515.6	0	0	0	1	66.03
1971	291180	2911808	Guaratinga	BA	2018	85.0099	410422	543370	2112.53	9537.54	0	0	0	0	9.59
1972	291185	2911857	Heliópolis	BA	2018	0	0	2975.15	2216.91	9539.98	0	0	0	1	0
1973	291190	2911907	Iaçu	BA	2018	47.2222	101.6	527003	2571.24	9516.09	0	0	0	1	10.46
1974	291200	2912004	Ibiassucê	BA	2018	0	0	1943.17	1969.22	9539.98	0	0	0	1	0
1975	291210	2912103	Ibicaraí	BA	2018	25.3968	30534	134529	2425.21	9517.54	0	0	0	0	95.32
1976	291220	2912202	Ibicoara	BA	2018	71.2204	381637	2.02327e+06	2300.25	9504.69	0	0	0	1	23.67
1977	291230	2912301	Ibicuí	BA	2018	36.1702	33.98	316928	2407.11	9532.07	0	0	0	0	14.18
1978	291240	2912400	Ibipeba	BA	2018	82.2785	63048	168649	2131.55	951.16	0	0	0	1	13.09
1979	291250	2912509	Ibipitanga	BA	2018	0	0	0	1978.19	9539.99	0	0	0	1	15.57
1980	291260	2912608	Ibiquera	BA	2018	83.3333	6662	36721.2	2444.98	9539.93	0	0	0	1	5.79
1981	291270	2912707	Ibirapitanga	BA	2018	57.5343	40454	177317	1815.57	9537.13	0	0	0	0	49.38
1982	291280	2912806	Ibirapuã	BA	2018	44.9082	293056	558174	2395.12	9527.21	0	0	0	0	11.13
1983	291290	2912905	Ibirataia	BA	2018	25.5708	71458	250315	2189.77	9525.23	0	0	0	0	49.54
1984	291300	2913002	Ibitiara	BA	2018	0	0	0	2712.04	9510.42	0	0	0	1	8.87
1985	291310	2913101	Ibititá	BA	2018	11.7647	1431	4868.43	2195.29	9533.69	0	0	0	1	29.93
1986	291320	2913200	Ibotirama	BA	2018	0.19881	1.8	16170.2	1967.98	9511.98	0	0	0	1	15.43
1987	291330	2913309	Ichu	BA	2018	0	0	4792.96	2573.34	939.97	0	0	0	1	44.88
1988	291340	2913408	Igaporã	BA	2018	6.57895	8294	26403.9	1930.66	9539.96	0	0	0	1	18.68
1989	291345	2913457	Igrapiúna	BA	2018	84.8101	131987	768182	2431.67	9539.96	0	0	0	0	22.61
1990	291350	2913507	Iguaí	BA	2018	11.7647	22537	109733	2907.15	9537.41	0	0	0	0	31.23
1991	291360	2913606	Ilhéus	BA	2018	4.37077	269.95	1.56893e+06	1745.9	9522.54	0	0	0	0	103.77
1992	291370	2913705	Inhambupe	BA	2018	41.2037	195.98	623749	1873.45	953.74	0	0	0	0	36.5
1993	291380	2913804	Ipecaetá	BA	2018	6.25	0.954	32688.7	2812.76	9530.74	0	0	0	1	39.25
1994	291390	2913903	Ipiaú	BA	2018	6.82128	49526	207115	2182.74	9522.04	0	0	0	0	163.39
1995	291400	2914000	Ipirá	BA	2018	1.43617	31437	253870	1909.88	9514.36	0	0	0	1	19.25
1996	291410	2914109	Ipupiara	BA	2018	0	0	0	2979.34	9478.02	0	0	0	1	9.3
1997	291420	2914208	Irajuba	BA	2018	4.7619	0.954	4972.5	2897	9539.95	0	0	0	1	15.78
1998	291430	2914307	Iramaia	BA	2018	31.5789	5724	70721.2	2547.67	9440.48	0	0	0	1	5.21
1999	291440	2914406	Iraquara	BA	2018	3.57143	5724	40379.1	2483	948.67	0	0	0	1	25.15
[truncated: 20,281 more rows]
